# Supplementary material for: A multi-omics approach to unravel the interaction between heat and drought stress in the Arabidopsis thaliana holobiont
Source: Front Plant Sci. 2024 Dec 19;15:1484251. doi: 10.3389/fpls.2024.1484251 (PMC11693709; doi:10.3389/fpls.2024.1484251)
Supplement: Supplementary file 1 [file Table1.xlsx]

## Sheet: Dataset
Compound	Root_1	Root_2	Root_3	Root_4	Root_5	Root_26	Root_27	Root_28	Root_29	Root_30	Root_11	Root_12	Root_13	Root_14	Root_15	Root_36	Root_37	Root_38	Root_39	Root_40	Retention Time	Mass	Formula	Compound Name	CAS Number
1-O-malyl-b-D-glucose	1	1	1	1	1	19405.4	10918.6	1	1	1	1	53720.5	103678	118442	109287	1	1	1	1	1	0.97	295.072	C10 H15 O10	CPD-15286
S-methyl-5-thio-a-D-ribose 1-phosphate	1	1	74612.3	1	38844.5	18888.3	18965	18557.2	10833.3	12475	19133.6	42358.7	11091.8	24481.6	12643.4	61366.9	65772.2	75080.5	73499.7	71161.1	0.98	258	C6 H11 O7 P S	CPD-444
(E)-a-monofluoromethyldehydroarginine	1	1	1	1	1	1	1	1	1	1	1	41437.5	29130.2	61098.4	29982.4	1	1	1	1	1	0.98	205.116	C7 H14 F N4 O2	CPD0-1664
5-phospho-a	11606.1	23133.9	10237.9	17614.7	17640.3	16045.3	1	13344.6	10389.9	12409.7	1	1	1	1	1	18081.6	23079.2	11033.5	10346	10936.4	0.99	384.915	C5 H8 O14 P3	PRPP
a-oxo-1-carboxy-4-tetrahydrothiopyranpropanoate S-oxide	1	1	16777.1	1	1	1	1	1	1	1	1	1	1	1	1	11045	10943.8	1	1	10505.5	0.99	246.021	C9 H10 O6 S	CPD0-1524
10b,14b-dihydroxytaxa-4(20),11-dien-5a-yl acetate	15735	1	1	1	1	30805.2	34126	30164.5	21851.4	55985.8	1	12152.7	1	1	10602.7	1	1	10707.9	1	1	18.69	362.239	C22 H34 O4	CPD-9194
benzyl alcohol 6-O-b-D-xylopyranosyl-b-D-glucopyranoside	1	1	1	1	1	1	1	1	1	1	38293.9	1	69517.7	100838	29131.2	1	1	1	1	1	5.87	402.152	C18 H26 O10	CPD-14734
N-[b-glucosyl]-(oxindol-3-yl)acetyl-aspartate	31440.4	10716.6	35575.2	1	26178.1	87037.9	25961.6	39447.8	243899	52865.7	19376.6	1	40740.5	1	37103.1	33409.6	1	50902.9	1	1	21.51	628.182	C26 H32 N2 O16	CPD-9603
pteroyl-g-glutamyl-g-glutamylglutamate	1	1	1	1	1	1	1	1	1	1	12051.8	1	15136.9	15511	1	1	1	1	1	1	1.26	695.211	C29 H29 N9 O12	CPD0-1473
cyanidin 3-O-(6-O-b-D-glucosyl-2-O-b-D-xylosyl-b-D-galactoside)	12641.3	12540.9	38281.6	19906.1	71196.9	57824.9	25857.7	25304.6	173623	43037.4	52496.8	43039	54226.7	11189.9	65324.5	31802.2	1	62967.6	1	11747	23.69	742.218	C32 H38 O20	CPD-14999
3,4-dihydroxymandelonitrile b-D-glucoside	14455.8	15303.2	1	12684.4	18493.1	1	1	1	1	1	1	1	1	1	1	1	1	1	1	1	1.22	327.104	C14 H17 N O8	CPD-14593
D,L- g-hydroxyphosphinothricin	508040	773933	832892	814112	858974	1.03342e+06	999879	1.26229e+06	955067	913728	415743	686510	277358	407864	447393	422007	425147	384653	400217	426283	1.23	196.035	C5 H11 N O5 P	CPD0-1245
b-D-cellobiose	3.78493e+06	3.33165e+06	4.00161e+06	3.76601e+06	3.35473e+06	3947970	3.59422e+06	3.39842e+06	3.78914e+06	4.30422e+06	4.58672e+06	3941269	4881776	5193758	4.65739e+06	3.13863e+06	2.93469e+06	2.65881e+06	2.89e+06	2.80432e+06	1.23	342.113	C12 H22 O11	CELLOBIOSE
TRIBOA-b-D-glucoside	310225	276204	312600	303261	286966	355612	324567	317129	348088	387771	382094	319950	418842	443630	402252	269421	241906	216023	237233	224154	1.23	359.089	C14 H17 N O10	CPD-13812
g-L-glutamyl-(S)-methyl-L-cysteine	20727.3	17379.1	1	12824.3	12945	1	1	1	1	1	1	1	11777	1	1	1	1	1	1	1	1.23	263.065	C9 H15 N2 O5 S	CPD-17447
1-O-vanilloyl-b-D-glucose	19606.2	10645.4	1	10628.9	1	1	1	1	1	11055	1	1	1	1	1	1	13877.8	1	12136.6	13050.8	1.23	330.091	C14 H18 O9	CPD-15006
3-b-D-galactosyl-sn-glycerol	78825.8	81363.6	73629.9	74158.8	93528.4	39067.5	35339.2	46527.8	43050	41623.1	27147.4	39033.2	31611.7	26041.3	29807.8	29379.1	30931.1	31047.4	27933.6	26112.2	1.24	254.098	C9 H18 O8	3-B-D-GALACTOSYL-SN-GLYCEROL
1-(b-D ribofuranosyl)nicotinamide	1	13506.2	1	14843	13960.2	14322.7	19168.7	17664.3	14945.4	1	1	13262.7	12078.4	12360.2	13125.2	13585.4	14273.5	13029.1	12533.6	19293.9	1.24	255.091	C11 H15 N2 O5	NICOTINAMIDE_RIBOSE
(E)-1-(L-cystein-S-yl)-N-hydroxy-&omega-(methylsulfanyl)octan-1-imine	1	1	1	1	1	1	1	1	1	1	10879	1	33746.6	17690.6	1	1	1	1	1	1	1.26	308.118	C12 H24 N2 O3 S2	CPDQT-409
b-D-glucopyranosyl abscisate	1	16446.5	1	1	12781.6	21786.1	1	11515.1	20820.3	1	1	1	32782.9	36678.6	29397.4	12043.8	11947.9	1	12250.4	1	1.26	426.176	C21 H30 O9	CPD-7727
(+)-sesaminol 2-O-b-D-glucoside	156229	101798	150188	125026	105283	34245.3	39431.1	20577.1	35190.5	54670.1	263085	159874	262779	251966	237259	75777.5	71498	59042.2	59493.8	70177.7	1.26	532.143	C26 H28 O12	CPD-14838
1-O-feruloyl-b-D-glucose	1	12469.7	11106.5	11811.8	21453.9	1	1	1	1	1	1	1	1	1	1	1	1	1	1	1	1.28	356.1	C16 H20 O9	CPD-15281
b-D-ribosylnicotinate	840872	1021735	829520	957556	999222	793154	854695	1.2195e+06	772164	622544	613743	994763	594201	577472	777409	1	518849	456698	543102	531640	1.3	255.071	C11 H13 N O6	CPD-8259
salicylate b-D-glucose ester	1	11453.8	11476.8	11017.4	15962.4	1	1	1	1	1	1	18885.9	11417.8	16312	21869.4	1	1	1	1	1	1.31	300.085	C13 H16 O8	CPD-12629
(E)-omega-(methylsulfanyl)octyl-thiohydroximate	38944	33983.5	32885.5	46617.4	45747.6	59277.2	52849.6	72232.8	54609.4	57035.2	55106	57288.5	62665.1	68721.8	66891.1	19163.4	30198.2	1	29399.9	24508.7	1.33	221.088	C9 H19 N O S2	CPDQT-414
a-(2,6-anhydro-3-deoxy-D-arabino-heptulopyranosid)onate 7-phosphonate	1	1	1	1	1	1	1	1	1	1	34822.2	17381.1	67449.3	60883.8	38741.4	1	1	1	1	1	1.33	257.041	C7 H14 O8 P	CPD0-1372
3b-hydroxyparthenolide	345108	380288	362406	398173	412829	668129	634989	690066	1.01818e+06	646245	434855	375369	499662	497055	427042	324981	316010	31350.1	324203	303856	1.33	264.131	C15 H20 O4	CPD-16767
benzoyl-b-D-glucopyranose	103123	71763.9	84442.1	72147.6	73391.2	123345	106787	111599	117537	118341	147723	100411	164484	164198	133654	79583.6	93766.3	76871.3	38996.6	41811.1	1.76	284.091	C13 H16 O7	CPD-12630
b-L-fucose 1-phosphate	55810.6	49552.8	71382.9	59642	65541.3	113721	113506	103409	112459	115557	54152.5	56949.2	47206.8	63099.3	64617.7	56411.2	42032.4	44932	51182.8	49927.8	1.89	242.016	C6 H11 O8 P	CPD-488
17b-estradiol	1062817	1.05844e+06	1.0689e+06	1.0866e+06	1.19299e+06	423770	383140	456706	1	405775	673228	627282	1	1	852002	971457	1.12038e+06	1	911809	898124	2.47	272.173	C18 H24 O2	CPD-352
a-D-mannose 1-phosphate	66607.3	94560.5	79927	94608.5	120673	325722	283088	316230	285627	304468	123749	84792.6	100397	74452.7	89513.5	1	1	1	1	1	2.51	258.013	C6 H11 O9 P	MANNOSE-1P
DIMBOA-b-D-glucoside	100608	183655	97639.4	108132	29778	113613	173137	246390	132617	22467.3	1	1	1	1	15938.9	1	1	1	1	1	2.56	373.097	C15 H19 N O10	CPD-6562
(E)-1-(L-cystein-S-yl)-N-hydroxy-&omega-(methylsulfanyl)nonan-1-imine	399816	273441	336946	284702	302214	314778	340316	471128	465038	457762	371425	362877	408179	225899	468100	451243	698058	515803	441753	678224	2.98	322.144	C13 H26 N2 O3 S2	CPDQT-410
DIBOA-b-D-glucoside	131982	43415.7	115326	89129.5	65521	41089.6	31749.8	1	30616.4	95518.5	887879	448471	923267	1.06193e+06	981731	893860	871315	606985	770882	927597	3.08	343.086	C14 H17 N O9	CPD-13811
7-O-b-D-glucosyl-7-hydroxyflavone	58139.6	96420	48804.4	73547.5	165174	90307.6	135249	304421	117617	10935.6	1	39363.9	1	1	11670.2	1	16114.5	11045.6	26051.6	25057.7	3.1	400.11	C21 H20 O8	CPD-8144
b-fenchocamphorone	1.28587e+06	1.48566e+06	1.5484e+06	1.01711e+06	1.4037e+06	1.28816e+06	3159673	3.02651e+06	3.39082e+06	3049350	2020785	816362	2.09198e+06	2.15391e+06	2.27145e+06	1.15137e+06	1.15048e+06	1.6228e+06	1.80592e+06	1.75219e+06	3.3	166.137	C11 H18 O	CPD-12225
N-acetyl-b-glucosaminylamine	187891	186642	183636	194589	207119	29163.4	28256.1	41230.8	46340	1	201286	17483.8	229589	231140	31846.4	145884	1	103187	134016	1	3.33529	220.112	C8 H16 N2 O5	N-ACETYL-BETA-GLUCOSAMINYLAMINE
p-nitrophenyl-b-D-xylobioside	1	1	1	1	1	1	1	1	1	1	24963.3	18199.7	26385.4	43899.1	17922.8	16386.7	12321.8	22449.9	24274.6	23617.6	3.617	403.107	C16 H21 N O11	CPD-13214
(E)-1-(L-cysteinylglycin-S-yl)-N-hydroxy-&omega-(methylsulfanyl)nonan-1-imine	1	17659.9	17725.1	17343.9	25975.8	25394	24815.9	37683.6	33423.7	11587.2	1	1	1	1	1	1	1	1	1	1	3.66	379.156	C15 H29 N3 O4 S2	CPD-12406
myricetin 3-O-b-D-glucoside	59179.8	55176.8	62442.7	50981.4	57813.1	17117.1	5641.32	24366.2	17253.5	27228.7	17813.6	1	48677.1	1	51406.3	25956.4	23877.8	30296.5	36322.8	25300.9	4.82167	480.093	C21 H20 O13	CPD-14843
16a, 17-epoxy gibberellin A9, 17-epoxy gibberellin A9	1	53418.2	1	62164.8	61439.2	10823.2	31396.3	54998.4	14254.6	73792.6	85632.5	78097.6	100233	111651	103957	110733	105172	74335.6	110125	100463	5.10778	331.146	C19 H23 O5	CPD-12354
1-O,6-O-digalloyl-b-D-glucose	18336.5	27889.7	27439	23369.3	35446.1	1	1	11099.7	1	1	36574.8	26349.6	1	1	27164.4	1	12021.6	1	1	1	5.3	484.088	C20 H20 O14	1-O6-O-DIGALLOYL-BETA-D-GLUCOSE
2',3,4,4',6'-pentahydroxychalcone 4'-O-b-D-glucoside	1	248795	314665	363549	499143	1.80483e+06	1.61597e+06	1.93253e+06	2.08262e+06	2.90297e+06	634764	571086	706473	438959	1.2996e+06	1.16536e+06	1.24573e+06	934061	1181478	1.15484e+06	5.56	450.123	C21 H22 O11	CPD-8633
5-methyl-tetrahydropteroyl-a-glutamylglutamate	1	1	1	1	1	1	1	1	1	1	21174.6	24478.4	21218.8	22197	27889.1	1	1	1	1	1	5.58	585.214	C25 H29 N8 O9	CPD0-1474
cyanidin 3-O-b-D-caffeoylglucoside	27240.6	29805.7	22896.1	30569.3	42038.1	51812.7	42783.7	52532.5	48952.9	44993.5	90647.5	66660.5	87049.8	82080.7	86809.5	126671	141485	86871.1	115284	120905	5.71	609.112	C30 H25 O14	CPD-18098
2-(formamido)-N1-(5-phospho-b-D-ribosyl)acetamidine	1	1	1	1	1	1	1	1	1	1	1	1	1	1	1	12205.8	19182	1	16883.5	17989.7	5.72	312.052	C8 H15 N3 O8 P	5-PHOSPHORIBOSYL-N-FORMYLGLYCINEAMIDINE
g-methylphosphinothricin	1	1	1	12343.2	17722.4	17131.1	19298.2	18687.9	12988.7	19267.5	10825.5	1	1	1	1	1	1	1	1	1	5.93	194.064	C6 H13 N O4 P	CPD0-1249
g-thiomethyl glutamate	329241	1.02971e+06	348188	384930	459109	13500000	10400000	1033721	12000000	13500000	9615047	465478	10300000	10700000	805635	12500000	12900000	645755	779444	758494	6.5445	193.036	C6 H11 N O4 S	CPD0-2023
3-deoxy-a-D-manno-2-octulosonate	12524.3	1	1	11534.4	17680.5	55470.9	46147.4	50799.7	49448.2	51487.4	34063.1	30099.5	44097.7	41485.9	34769.2	51106.4	52189	30979.3	39620.4	47927.1	7.03	237.061	C8 H13 O8	KDO
(E)-1-(glutathion-S-yl)-N-hydroxy-&omega-(methylsulfanyl)pentan-1-imine	148069	142930	143744	147369	166011	162299	159544	199303	177254	166776	214461	206800	242395	238549	226833	218704	215604	161762	198855	197723	7.2	451.13	C16 H27 N4 O7 S2	CPD-12393
(E)-omega-(methylsulfanyl)nonyl-thiohydroximate	181111	148730	222392	161770	165425	278601	144940	361977	554519	319314	119605	74379	248987	79311.6	314246	259991	174838	286668	200413	189549	7.26	235.103	C10 H21 N O S2	CPDQT-415
(E)-1-(L-cystein-S-yl)-N-hydroxy-&omega-(methylsulfanyl)butan-1-imine	34978.4	23681.9	18532.2	28479	25209	21479.8	16341	35613.3	23433.2	26680.9	42736.5	29020.1	34156.7	62968.7	12264.6	11608	17379	10405.5	16794.5	57150.8	7.48	252.063	C8 H16 N2 O3 S2	CPD-7546
N-b-D-glucosyl-(indol-3-yl)acetyl-L-aspartate	477966	447750	506812	543834	495768	711185	615458	1	668421	787689	542622	490715	568061	628796	1	694199	725391	1	1	692587	7.74	450.126	C20 H22 N2 O10	CPD-9568
2-deoxy-a-D-ribose 1-phosphate	85897.1	97200.3	100653	108815	104961	89473.7	111442	129653	141266	152625	131846	72947.7	99868.7	146459	109738	141128	164447	117281	136980	134343	7.75	212.01	C5 H9 O7 P	DEOXY-D-RIBOSE-1-PHOSPHATE
5-phospho-b-D-ribosylamine	50425.7	62709.6	67701.6	73297.9	78465.9	124540	87075.8	92742.1	108387	123467	89995.5	51865.9	67504.9	95866.3	72221.8	103660	118405	88075.2	101718	110065	7.75	228.023	C5 H11 N O7 P	5-P-BETA-D-RIBOSYL-AMINE
b-(2,6-anhydro-3-deoxy-D-arabino-heptulopyranosid)onate 7-phosphate	1	1	1	1	1	12358.9	1	1	11874	1	1	1	1	1	1	10554.1	12748.4	1	1	11008.2	7.76	269.013	C7 H10 O9 P	CPD0-1373
p-nitrophenyl-b-D-xylopyranoside	64054.7	65086	71609.6	68877.7	71574.6	61677.2	33024.9	77334.9	88150.9	102498	83300.3	42477.4	65241.1	94822.3	75646.2	94816.6	99789.2	81302.8	85085.3	91631.2	7.76	271.07	C11 H13 N O7	CPD-13210
(E)-1-(glutathion-S-yl)-N-hydroxy-&omega-(methylsulfanyl)butan-1-imine	106115	94104.1	96660.9	50867.2	25337.5	25476	53406.4	176658	1	56805.3	33802.6	59930.9	29734.7	23750.6	77272.2	96533.8	22676.9	59224.5	49556.9	27875	7.76	437.128	C15 H25 N4 O7 S2	CPD-12390
pelargonidin-3-O-b-D-glucoside	1	1	1	1	1	12613.8	1	1	12195.3	1	1	1	1	1	1	16879.7	18790.6	1	1	11434.9	7.77	431.107	C21 H19 O10	PELARGONIDIN-3-GLUCOSIDE-CMPD
2-phenylethyl b-D-glucopyranoside	1	1	1	1	1	19132.1	23525.8	19789.6	19763.8	26767	17488.3	35860.7	28690.2	41365.7	23097.9	30733.6	26263.1	29981.4	34301.2	24688.9	8.8	284.121	C14 H20 O6	CPD-14528
13-apo-b-carotenone	130509	101833	111018	108850	136304	64512.6	60331.8	83419.3	75222.6	66692.6	18751.9	106104	18242.7	13550.9	21937.8	23224.7	22657.5	95315.9	20058.9	13929	9.228	258.201	C18 H26 O	CPD-13369
cinnamoyl-b-D-glucoside	8.315e+06	7163016	5.55571e+06	6260670	8489607	7733914	7634376	8581828	7.64199e+06	2.73619e+06	6549894	5.63497e+06	4.17431e+06	7304401	6.62561e+06	5310259	7.04577e+06	3.47874e+06	8.35241e+06	5.91719e+06	10.34	310.111	C15 H18 O7	TRANS-CINNAMOYL-BETA-D-GLUCOSE
2a-hydroxytaxusin	1	1	1	1	1	10850.6	1	15539.8	10506.6	1	1	1	1	1	1	1	1	1	1	1	10.83	520.279	C28 H40 O9	CPD-14478
DL -a-difluoromethyllysine	146914	143920	132054	148040	146306	128769	136204	133928	120156	130629	145073	141145	142894	142661	134103	136211	125434	127023	124478	125210	12.22	197.106	C7 H15 F2 N2 O2	CPD-7990
a-monofluoromethylarginine	680069	720188	604961	701074	725783	679751	421542	644102	634044	667451	768749	750470	760709	763958	742354	721858	709115	741796	728140	714128	12.89	206.113	C7 H15 F N4 O2	CPD0-1662
b-tocopherol	51566.2	97108.9	64461.7	109763	100846	116223	111970	112738	114575	121524	125577	120257	152388	131290	116288	153553	149222	138113	145668	145524	12.97	416.366	C28 H48 O2	BETA-TOCOPHEROL
3-O-b-D-glucoside digitoxigenin	1	1	1	1	1	11078.6	1	11075.4	12897.4	17507	1	1	1	1	1	1	1	1	1	1	14.54	536.291	C29 H44 O9	CPD-10536
taxa-4(20),11-dien-5-a-yl acetate	28207	39806.1	29363.6	34960.8	42753.6	19684.8	19824.4	47080.5	34819.4	17773.3	1	1	1	1	1	11316.3	1	1	1	1	14.69	330.257	C22 H34 O2	TAXA-42011-DIEN-5-ALPHA-YL-ACETATE
b-citraurin	30795.5	40277.4	45594.1	38338.6	36501.3	30323.1	31568.5	33000.6	46875.4	39284.4	1	1	1	1	1	1	1	1	1	1	14.84	432.302	C30 H40 O2	CPD-17216
soyasapogenol B-3-O-b-glucuronide	18420.6	1	12044	17579	22055.6	1	1	1	1	1	1	11261.7	1	1	1	12178	1	1	1	1	15.38	633.399	C36 H57 O9	CPD-7612
g-linolenate	635927	438289	472534	458696	612515	325853	285715	327530	396819	321333	332025	453610	333095	269234	342509	444738	362271	399518	356483	388798	15.4	277.21	C18 H29 O2	CPD-8117
geranyl b-D-glucopyranoside	273466	246356	208051	5.11733e+06	270146	3.31852e+06	2.92195e+06	262953	190285	3.21572e+06	3.39926e+06	4.58221e+06	3.43406e+06	2.95693e+06	3156294	168502	3.47575e+06	143920	142170	136507	15.83	316.198	C16 H28 O6	CPD-18262
b-solanine	1	10644.6	11007.9	10961.3	1	11378.6	10591.2	11206.7	12702	10375.3	1	1	1	1	1	1	1	1	1	1	17.02	721.427	C39 H63 N O11	CPD-9212
ATPgS	886729	325668	957033	424488	345416	969571	419341	667858	2.14975e+06	546272	373038	212311	797146	140456	755507	702722	244944	482638	369632	380044	18.13	518.948	C10 H12 N5 O12 P3 S	ATPGAMMAS
all-trans-10'-apo-b-carotenal	20946.5	21821.9	16563.9	17489.2	10992.1	6244.06	36876.8	23317.8	28840.7	21807.7	29086.8	22061.6	40489.6	11786.3	30528	35132	33660.3	16533.1	15945.6	1	18.14	376.269	C27 H36 O	CPD-13368
g-solanine	1	1	1	1	1	17360.3	1	1	223667	12263.2	1	1	1	1	1	1	1	1	1	1	18.2	560.402	C33 H54 N O6	CPD-9213
brassicasterol 3-O-b-D-glucoside	1	1	1	1	1	17360.3	1	1	18024.4	12263.2	1	1	1	1	1	1	1	1	1	1	18.2	560.402	C34 H56 O6	CPD-13084
a-tocopherol	620316	226671	687478	334858	237914	703096	296576	489630	1	384209	278610	123037	555471	87475.6	541798	520703	162991	343484	286993	279276	18.41	430.394	C29 H50 O2	ALPHA-TOCOPHEROL
(5a)-campestan-3-one	304499	1	277258	125214	1	407364	146355	223285	882533	196311	125347	1	293951	1	278992	1	38316.4	190816	128735	148027	18.53	400.374	C28 H48 O	CPD-709
dTDP-a-D-glucose	168732	45166.2	171474	54333.4	57853.3	140475	55420.3	102461	322659	77587.5	45911.4	21597.6	122086	1	113532	99898.8	31053.5	59861.8	45260.9	53343.1	18.57	562.058	C16 H24 N2 O16 P2	DTDP-D-GLUCOSE
UDP-a-D-galactose	50785.6	1	49797	11632.5	17343.4	62822.9	20736.4	33222.2	130135	32541.4	12002.4	1	59220.2	1	47124.9	40824.7	1	24059.7	1	1	18.57	564.044	C15 H22 N2 O17 P2	CPD-14553
UDP-b-L-rhamnose	69673.4	1	82269.2	19214.6	18982.8	66883.7	17938.7	43213.1	155004	29892.6	11859.2	1	55056.6	1	50668.7	49266.8	1	27946.3	1	17462.2	18.62	548.051	C15 H22 N2 O16 P2	UDP-L-RHAMNOSE
stigmasterol 3-O-b-D-glucoside	1	427335	1	466237	465283	575466	1	1	826760	1	547372	500041	1	477586	1	1	463740	567945	478503	475198	19.17	574.418	C35 H58 O6	CPD-11606
solasodine 3-O-b-D-glucoside	157438	66558.8	149181	85003.2	82546.8	235869	103595	110497	473499	151911	99658.4	44097.2	194584	29057.5	166850	128848	36009.7	113948	73988.9	59396.4	19.25	575.373	C33 H53 N O7	CPD-13081
cholesteryl-b-D-glucoside	5.46848e+06	2.32386e+06	6.31825e+06	3.12394e+06	2.54409e+06	6447327	3038466	4423809	13100000	3.67664e+06	2.85847e+06	1.60033e+06	4940012	1.00283e+06	4715446	4584153	1.84873e+06	3.42684e+06	2742978	2.7894e+06	19.32	548.405	C33 H56 O6	CPD-556
g-tocotrienol	15544.3	1	10789.8	1	15821.8	28522.7	1	24085	1	30476.9	17993.4	1	16935.1	1	1	1	1	22926.3	22717.6	23189.4	19.5	410.317	C28 H42 O2	CPD-15838
(22a)-hydroxy-cholestanol	26517.6	25708.6	28843.2	28591.6	20988.4	69851.6	76327.9	65872	96096.9	71451.2	21832.3	12520.4	18739.8	32052.8	18143.9	31495.4	19677.2	27544.6	25535.8	25388.3	20.93	404.365	C27 H48 O2	CPD-7192
1-palmitoyl-2-a-linolenoyl-phosphatidylcholine	1	271342	1	272186	240879	141763	234036	176518	206990	177989	270147	322935	1	57913	270711	43490	66654.7	75990.9	70742.8	74282.4	22.61	755.54	C42 H78 N O8 P	CPD-8159
1-a-linolenoyl-2-oleoyl-phosphatidylcholine	774218	1	1	1.01417e+06	438484	3.50065e+06	4.00563e+06	3.37503e+06	4.29859e+06	4.01726e+06	1.29036e+06	1.10301e+06	1.30918e+06	1.80525e+06	1243005	1.32804e+06	1.7886e+06	1.75071e+06	1.71495e+06	1.58921e+06	22.63	781.556	C44 H80 N O8 P	CPD-8089
1-linoleoyl-2-a-linolenoyl-phosphatidylcholine	206284	234344	264158	272427	201431	2.12415e+06	2.64986e+06	2.21182e+06	2214781	2.17762e+06	1.01296e+06	898351	927609	1.39076e+06	961577	883862	1239825	1313988	1.39565e+06	1.33025e+06	23.186	779.539	C44 H78 N O8 P	CPD-8093
3,6,7,4'-tetramethylquercetagetin 3'-O-b-D-glucoside	115145	98401.6	103587	97631.1	99005.5	95616.7	90885.5	102623	131504	81788.2	110393	103646	95385.6	101614	107701	101026	97618.8	98503.3	96310.1	103770	24.89	536.154	C25 H28 O13	CPD-14887
hydroxy-b-zeacarotene	1	81904	80618.4	88997.2	1	81350.4	86181.1	1	1	75581.8	74389.4	86050	1	74564.8	1	1	1	56256.9	72834.4	1	25.48	554.449	C40 H58 O	CPD-7420
dalcochinin-8'-O-b-glucoside	81014.2	67031.7	75688	73729.5	67509.5	67488.3	68743.3	71248.6	97085.9	72865.3	86001.9	80008.4	85406.8	71153.6	76444.8	68223.6	62783.5	71186	74657.3	74168.3	25.82	574.213	C29 H34 O12	CPD-9677
1,2-dihydropyrimidine	158468	145269	133845	143457	134532	1	126124	132717	125757	117523	1	134049	126223	129352	152427	130558	133329	124146	126983	133313	17.24	82.0636	C5 H8 N	CPD-14075
3-amino-1,2,4-triazole	63710.9	56586.6	55737.6	23828.2	14398.2	40041.3	29500.7	1	19487.7	1	30546	63320.7	1	91672	67171	86163.2	109402	85627.1	89688.5	39802.5	7.75	84.046	C2 H4 N4	CPD0-1491
3-methyl-2-butenal	1	65866	17759.1	36838.6	30243.2	47031.3	52684.9	54052.8	46564.7	56351.7	1	28371.9	35530.6	30593.3	29985.2	1	1	1	1	1	2.08	84.0582	C5 H8 O	PRENAL
N-methyl-&Delta1-pyrrolinium cation	117024	102395	103474	106521	113090	259137	1	333387	155051	322879	148148	130386	143267	144234	149975	430284	441026	356425	421322	399951	1.56947	84.0792	C5 H10 N	CPD-7994
diacetyl	34286.8	29540.3	75825.4	66864.3	73439.5	39098.6	37595.3	50625	22805.9	17221.9	85260.2	69837.6	73309.9	78681.2	81632.4	70664	57471.9	13207.7	59255.4	11611	1.6155	86.0371	C4 H6 O2	DIACETYL
1-pentan-3-one	240962	288544	509687	418886	379266	359906	326941	363631	327422	337081	231885	446714	255431	300599	279606	407908	429176	380094	401857	447048	0.98	86.0729	C5 H10 O	CPD-13220
piperidine	1	1	1	1	10678.4	44675.4	36830	45247.5	46070.6	64912.5	16769	1	17223.7	1	35713.4	22088	1	23826.8	29410.7	28092.2	5.56	86.0947	C5 H12 N	PIPERIDINE
(E)-2-methylpropanal-oxime	844656	685177	720048	760743	969540	2.10863e+06	1.8962e+06	1	2.31647e+06	1	1.05057e+06	973760	1.21896e+06	879803	1742249	1.60491e+06	1.65146e+06	1.33365e+06	1568795	1.5745e+06	5.55	87.0689	C4 H9 N O	2-METHYLPROPANAL-OXIME
4-aminobutanal	51034.3	1	1	297982	1	576769	527270	545245	557234	549932	563873	284943	278621	794071	285964	677482	691745	166308	672585	604310	1.69647	88.0741	C4 H10 N O	4-AMINO-BUTYRALDEHYDE
carboxymethoxylamine	36435	39433.3	39369.6	39299.5	48383.5	36623.9	31670.6	37618.6	30046.2	35079	29526.8	26276.3	35839.9	31135.8	30082.1	39458.4	49187.9	38417.4	45935.3	46107.2	0.98	90.0192	C2 H4 N O3	CARBOXYMETHOXYLAMINE
L-glyceraldehyde	1	1.65214e+06	1	816754	1	13664.3	11647.2	19453	11717.6	1	31843.5	399020	10162	1	203530	1	1	1	1	1	1.79	90.0324	C3 H6 O3	L-GLYCERALDEHYDE
(Z)-3-hexanal	488518	473443	475876	511763	475980	1.57758e+06	1.49174e+06	1.57504e+06	1.49714e+06	1.52739e+06	693102	805442	738365	704955	698466	1.76975e+06	1.63328e+06	1.45242e+06	1.67333e+06	1.6389e+06	1.51	98.0737	C6 H10 O	CIS-3-HEXENAL
(2R)-2-hydroxy-2-methylbutanenitrile	4058081	263543	150097	146472	141013	131362	92752.2	170947	200202	217139	170362	121555	180721	175731	141077	197194	212563	159611	182794	187916	7.76	99.0694	C5 H9 N O	CPD-12699
(2Z)-2-aminobut-2-enoate	620710	1	669466	756673	902735	1.81648e+06	1.66348e+06	1.8623e+06	1.68465e+06	1.71032e+06	805069	711313	693944	689904	741706	75526.6	82869	77979.1	97649.9	88858.6	2.48	100.037	C4 H6 N O2	CPD-15056
3-methyl-4-trans-hydroxy-2-butenal	510086	514365	1	560454	562429	1	428264	1	438025	429209	550326	1	543796	515413	556284	612235	656311	546132	622600	616685	1.28	100.052	C5 H8 O2	CPD-4483
succinate semialdehyde	1	24422.3	25710.1	1	188571	128360	96129.1	5697.73	93537.3	122378	1	82841.7	89622.6	1	1	1	72197.6	82287.7	84711.8	68639.8	1.22714	101.023	C4 H5 O3	SUCC-S-ALD
1-aminocyclopropane-1-carboxylate	1.93447e+06	2.13562e+06	664093	2.0043e+06	2.15214e+06	969095	2.31739e+06	1.09184e+06	2493611	2307191	1809740	602845	525649	1.83517e+06	579861	770745	729006	622310	756406	1365360	1.535	101.047	C4 H7 N O2	CPD-68
isovalerate	74846.2	99146.6	175801	165978	147740	128913	126570	129126	128902	125657	93504.7	138827	93607.1	116579	111462	176850	186619	164275	178564	178469	0.98	101.06	C5 H9 O2	ISOVALERATE
(1Z,2S)-2-methylbutanal oxime	1	1	1	1	1	1	1	1	1	1	1	1	1	1	1	18601.2	18766.8	18187.6	20589.4	19232.3	1.21	101.083	C5 H11 N O	CPD-10274
malonate	46193.2	65253.8	78733.4	79974.5	89964	110690	105827	102135	101084	101747	36187.9	197033	23085.2	179198	31378.4	160451	176938	188828	193586	185349	0.98	101.996	C3 H2 O4	MALONATE
propyl acetate	1	1	1	1	10678.4	44675.4	36830	45247.5	46070.6	64912.5	16769	1	17223.7	1	35713.4	22088	27954.3	23826.8	29410.7	28092.2	5.56	102.069	C5 H10 O2	CPD-18998
urea-1-carboxylate	1	1	1	10495.2	28421.7	32529.5	33045.4	32694.1	28441.5	31522.4	43481.3	53361.6	39208.5	45466.8	34833.6	38711.2	49049.2	57217.5	55226.8	55555	0.97	103.018	C2 H3 N2 O3	CPD-578
L-cycloserine	1	1	1	1	1	34169	37756.8	42221.7	48850.8	47108.5	1	1	1	10800.6	11614.3	1	1	1	1	1	2.09	103.049	C3 H7 N2 O2	CPD-2483
(S)-3-amino-2-methylpropanoate	1	1	19735.6	12350	1	109155	98994.3	111605	106385	96411.9	1	29998.7	1	17766.6	1	1	1	1	1	1	1.22	103.061	C4 H9 N O2	CPD-466
dimethyl selenide	34894.4	38634.6	1	12518.1	21387.2	1	1	1	1	1	28439.3	1	24082.7	1	25077.4	1	1	1	1	1	1.23	103.972	C2 H6 Se	CPD-12005
(E)-1-butenesulfenate	80839	78208.6	57209.2	59893.7	69789.2	53087.7	52431.7	52474.1	49373	55063.1	61447.2	39618.7	68183.5	1	61760.3	63032.5	60212.3	58678.4	59277.4	58206.4	0.98	104.033	C4 H8 O S	CPD-13605
choline	1	1	1	1	1	16301	22691.9	27547.9	24925.7	1	1	1	1	1	29209.5	1	1	1	1	1	3.33	104.108	C5 H14 N O	CHOLINE
cadaverine	58525.3	81024.4	157794	11151.2	124901	206090	121383	87776.6	11693.5	34910.2	161590	297230	11818.8	23104.3	11713.4	303740	310314	24686.4	327841	308433	1.32	104.132	C5 H16 N2	CADAVERINE
L-serine	102800	164869	289126	250158	213522	252153	258118	258771	244933	232793	157406	307024	165320	239503	198213	245753	221102	206965	241127	220254	1.24	105.041	C3 H7 N O3	SER
4-vinylpyridine	1	1	35828.8	10941.2	36918.2	1	1	1	1	1	46879.7	50886.1	12227	30492.8	24322.7	51599.9	10939	61382	50157.7	63905.1	1.45	105.058	C7 H7 N	CPD-5542
benzaldehyde	1	65866	66109.9	36838.6	30243.2	47031.3	52684.9	54052.8	1	1	21984.1	1	1	30593.3	29985.2	1	1	1	1	1	2.09	106.04	C7 H6 O	BENZALDEHYDE
1,2-benzoquinone	1	29540.3	39634.7	31840.5	34058.8	18012.4	23266	16725.5	1	1	43591.7	33675.7	44303.3	1	33449.8	11074	11171.8	1	16843.8	1	1.26	108.019	C6 H4 O2	CPD-385
benzyl alcohol	10844.6	1	1	1	1	43012.6	42149.2	42526.5	40675.5	42101.3	15558.8	1	17149.3	11139.7	15387	1	1	1	1	1	2.08	108.058	C7 H8 O	BENZYL-ALCOHOL
catechol	554020	1	1	455457	622075	431892	577092	917585	505316	266059	204305	382165	180331	131188	340373	298157	290167	321881	339838	339519	3.09	110.035	C6 H6 O2	CATECHOL
cytosine	414543	455424	380839	393257	719258	240358	19922	314529	279408	210555	234597	404308	226648	189767	268412	225882	213313	271445	220336	226867	1.26	111.041	C4 H5 N3 O	CYTOSINE
uracil	170224	210603	173260	192363	214967	144888	141608	180514	1	107582	111796	143658	113893	101630	117331	96408.2	102552	98879	100484	1	1.31	112.025	C4 H4 N2 O2	URACIL
1-pyrroline-2-carboxylate	1	1	1	1	1	1	1	1	1	1	1	1	10278.3	1	1	11636.2	11358.6	10120.6	10772.9	1	5.71	112.041	C5 H6 N O2	DELTA1-PYRROLINE_2-CARBOXYLATE
3-cyano-L-alanine	12123.6	13200.2	23187.2	17832.6	18864.8	1	1	1	1	1	1	1	1	1	1	1	1	1	1	1	1.23	113.033	C4 H5 N2 O2	CPD-603
pyrroline 5-carboxylate	175508	140163	170255	167154	170139	27708.1	124032	10796.4	16792.5	31341.6	12336.3	372372	712094	763592	12048.3	27681.2	22762.6	10962.9	21857.4	19760	5.248	113.048	C5 H7 N O2	l-delta1-pyrroline_5-carboxylate
5,6-dihydrouracil	1	1	1	1	1	1	13462.6	25580.4	17081.1	12415	1	1	1	11882.5	29276.1	1	1	1	1	1	3.33	114.045	C4 H6 N2 O2	DI-H-URACIL
1-heptanal	38657.5	43286.1	31276.8	31170.8	43873.2	31931.3	44172.2	42108.3	48355.4	33924.8	38213.2	44050.5	44588.4	43405	47620.6	35971.7	46203.8	44789.6	35566	37773.2	10.3	114.103	C7 H14 O	CPD-7620
3-methyl-2-oxobutanoate	577190	22157.6	1.33529e+06	1.24159e+06	1.08934e+06	11589.8	5636.91	29836.1	17066.4	28615.5	40355.4	1.05875e+06	62771.2	27231.8	48859.5	1.39091e+06	1.44607e+06	1.23773e+06	1316797	1.36745e+06	1.3	115.037	C5 H7 O3	2-KETO-ISOVALERATE
L-proline	1.37966e+06	1.82945e+06	1.20279e+06	1521849	1	814747	1725904	858708	1	1	1	668938	582691	413727	888164	1	587066	1	552720	556612	4.45143	115.064	C5 H9 N O2	PRO
hexanoate	1	1	1	36736.5	19796.5	19365.4	22500.1	23726.7	19679.4	1	1	1	1	12257.5	1	33437.8	38458.4	33931.8	33142.7	38724.6	0.98	115.071	C6 H11 O2	HEXANOATE
2-keto-4-hydroxybutyrolactone	122892	124296	99863	116462	902735	1.81648e+06	1.66348e+06	1.8623e+06	1.68465e+06	1.71032e+06	805069	65860.5	96524.7	84702.1	90696.4	75526.6	82869	77979.1	97649.9	88858.6	2.252	116.011	C4 H4 O4	CPD-19606
ADT	152505	176931	122437	142474	201340	134866	177850	269529	162404	54421.2	28298.5	118693	11393.7	1	98941.1	97779.4	80233.4	101032	99459.2	98355.4	3.1	117.051	C4 H9 N2 S	ADT
indole	88237.6	99472.2	107021	97374.3	106701	254046	24561.2	26471.7	21429.6	242270	234360	244240	235682	232186	281909	106600	115901	112411	116648	101985	3.1255	117.056	C8 H7 N	INDOLE
3-hydroxy-3-methylbutanoate	88237.6	99472.2	107021	97374.3	106701	1	265164	291714	265866	1	234360	244240	235682	232186	281909	106600	115901	112411	116648	101985	3.31	117.056	C5 H9 O3	CPD-14642
D-valine	1.06507e+06	1.22614e+06	1.99449e+06	1.76055e+06	1.79625e+06	2.60838e+06	2.43266e+06	2.83749e+06	2.66704e+06	2411092	1.58723e+06	2.67245e+06	1.78389e+06	2404735	1951153	1.72971e+06	1.56668e+06	1.32702e+06	1.58715e+06	1521961	1.28	117.077	C5 H11 N O2	CPD-3642
3-(methylsulfanyl)propanoate	140746	150190	135910	136235	137988	1	98328.5	70056.5	94978.7	109827	167960	149671	152215	151616	151914	131682	141347	135733	145938	162685	1.63	119.014	C4 H7 O2 S	CPD-7672
anthranil	1	1	1	1	2.49938e+06	2.83505e+06	1	2.22888e+06	1	237321	1	2.66963e+06	51150.2	2.52732e+06	1	1.5804e+06	2.42535e+06	2.61639e+06	2423669	56650.4	0.23	119.038	C7 H5 N O	CPD-16173
3-dimethylsulfoniopropionaldehyde	171078	262290	471647	392734	364562	549120	579932	596267	572042	524764	336650	592862	322726	430221	398494	320216	297735	279176	318150	313854	1.24	119.056	C5 H11 O S	CPD-10472
D-threonine	278658	250747	216391	228683	234945	458505	413586	470983	458573	449769	49375.6	604159	354665	449124	422583	276044	259919	251560	263096	263359	1.7275	119.059	C4 H9 N O3	D-THREONINE
thetin	185504	219591	160146	1	265171	218708	224690	210357	210764	223502	1	173792	304847	263746	276597	86161.8	88029.7	94114.4	93890.5	97579	1.73	120.022	C4 H8 O2 S	DIMETHYLSULFONIOACETATE
threose	1	293763	313609	357949	443168	790777	758950	738991	696778	678101	803611	824101	741012	779071	771062	277615	318450	240599	294027	317526	2.64	120.044	C4 H8 O4	THREOSE
purine	47928.2	83999.1	1	19154.3	158000	91971	151099	119673	126120	259205	134567	135648	160526	233200	74536.3	49046.6	118011	21872.1	34638.4	63636.6	1.84	120.044	C5 H4 N4	PURINE
phenylacetaldehyde	488518	473443	475876	511763	475980	2.54124e+06	2.4679e+06	2542025	2.38182e+06	2.48472e+06	693102	805442	738365	704955	698466	3.89717e+06	3.72402e+06	3462458	3.73447e+06	3.78778e+06	1.3	120.056	C8 H8 O	PHENYLACETALDEHYDE
betaine aldehyde hydrate	1	128020	157406	108541	136594	230396	104890	266594	428074	244255	104856	44828.6	206067	52706.7	263987	180306	130703	226240	140334	141911	7.26	120.1	C5 H14 N O2	BETAINE-ALDEHYDE-HYDRATE
benzoate	1	1	35828.8	10941.2	36918.2	1	1	1	1	1	46879.7	50886.1	12227	30492.8	24322.7	51599.9	10939	61382	50157.7	63905.1	1.45	121.032	C7 H5 O2	BENZOATE
O-aminobenzaldehyde	1	132611	128027	135993	141013	230824	172932	1	200202	217139	170362	121555	180721	175731	141077	197194	212563	159611	182794	187916	7.76	121.052	C7 H7 N O	CPD-16172
dimethylsulfoniopropanoate-amine	317758	137009	74687.4	52408.5	83396.6	277157	234311	320986	267010	212806	183261	247870	271157	269278	283488	94157.9	78857.1	74574.9	91139.8	80783.2	3.31	121.089	C5 H15 N S	CPD-10471
3-hydroxybenzaldehyde	117024	102395	103474	106521	113090	154966	122053	151947	131357	148212	120152	130386	119428	144234	149975	136473	136648	111380	128596	122726	5.069	122.036	C7 H6 O2	3-OH-BENZALDEHYDE
nicotinamide	501382	833421	855250	787291	682981	382091	806542	248243	407184	406725	254500	356897	53552.4	398730	465613	285599	485965	339545	639369	124003	1.381	122.046	C6 H6 N2 O	NIACINAMIDE
L-threitol	117406	117145	123790	127065	114956	92953.7	101747	96099.1	91022.1	96866.9	134342	131005	121248	141744	131897	82842.7	73983.8	68895.6	69226.1	78063.1	1.28	122.058	C4 H10 O4	CPD-6995
2-phenylethanol	1	1	1	5635.12	1	1	1	10702.8	11158.2	1	16193.3	4981.63	1	5516.99	1	1	2803.14	1	2950.08	1	31.61	122.071	C8 H10 O	CPD-7035
ethylphosphate	1	10095.5	6995.89	21366.7	1	1	16477.2	5380.33	1	21514.5	1	70962.7	37853.2	10938.6	33648.7	1	10637.8	10668.6	1	1	18.4058	123.989	C2 H5 O4 P	CPD-8978
3-fluorobenzaldehyde	71317.6	72929.4	59843.2	69617.9	70803.6	54274.1	56413.7	87737	53796.9	43071.9	12106.9	67506.4	46716.1	13933.1	10630.7	27104.7	36687.7	32246.5	35027.4	37668.5	1.379	124.033	C7 H5 F O	CPD-8780
3,6-dihydronicotinate	22721	22919.4	22812.2	30803.7	26286.9	38659.4	31486.3	35870.6	26520.2	39055.3	1	1	1	1	1	1	1	1	1	1	1.88	124.037	C6 H6 N O2	CPD-14074
salicyl alcohol	143035	734066	130085	159010	727334	517556	744297	479100	452490	873531	376014	313968	143744	403619	138538	523648	203304	183786	192858	472435	4.24	124.053	C7 H8 O2	CPD-173
methylmethanethiosulfonate	1	11592.8	38024.3	33334.6	26714.1	1	1	1	1	1	1	36669.8	1	1	19042.1	55480.6	51196.5	50159.3	47333	60203.3	0.99	125.98	C2 H6 O2 S2	METHYLMETHANETHIOSULFONATE
thymine	118374	121123	72453.5	92324.7	260393	62544.2	75496.2	125974	90950.3	72546.1	55974	124157	76241.7	47127.2	81386.9	1	1	1	1	1	2.35	126.04	C5 H6 N2 O2	THYMINE
5-amino-4-imidazolecarboxyamide	38086.9	29838.6	35040.8	34543.6	23472.8	31909.4	23999.5	48825.9	54924.1	29065	40286.3	27808.3	50223.3	50879	37962.5	49710	57914.3	41003.3	52407.8	52978	7.76	126.057	C4 H6 N4 O	CPD-3762
1-piperideine-2-carboxylate	38086.9	29838.6	35040.8	34543.6	35648.1	31909.4	23999.5	48825.9	54924.1	62946.6	40286.3	27808.3	50223.3	50879	37962.5	56526.5	57914.3	41003.3	52407.8	52978	7.76	126.057	C6 H8 N O2	DELTA1-PIPERIDEINE-2-CARBOXYLATE
sulcatone	122280	103911	1	102186	96986.6	81734	85070.9	86768.9	1	1	81956.1	92651.5	110039	107990	100119	83223.4	1	80147.8	1	79115.5	11.8	126.105	C8 H14 O	CPD-7969
L-a-(methylenecyclopropyl)-glycine	531414	543549	494578	557412	605007	749209	610514	713135	656461	634610	879211	810575	898868	906910	886842	1.00845e+06	1.04083e+06	836888	972985	994868	5.71	127.064	C6 H9 N O2	CPD-9757
1,5-diazabicyclononane	2.75692e+06	3.08951e+06	3.77225e+06	3662843	3.85876e+06	6.52214e+06	6.84348e+06	6.83025e+06	6.60257e+06	6.60559e+06	3.491e+06	3.88637e+06	3416373	3.70751e+06	3676175	2458194	2.08506e+06	2.22541e+06	2.37769e+06	2.26543e+06	2.08	127.121	C7 H15 N2	CPD-6122
(E)-glutaconate	213103	200470	187043	190274	203280	168204	153526	168014	159682	149335	157297	148770	156513	146245	156624	170769	186728	169803	177374	177174	0.98	128.012	C5 H4 O4	GLUTACONATE
5-oxo-L-proline	35398.8	31262.4	29648.4	38413.4	42220.8	25973.3	17987.5	98472.2	25832.9	37272.3	46450.9	27984.9	49424.9	38042.7	17035.7	48081	11265.5	36872.6	54638.2	10782.8	6.047	128.039	C5 H6 N O3	5-OXOPROLINE
furaneol (enol form)	2.89441e+06	3.92589e+06	8339102	6.74746e+06	5774952	5041495	4.77704e+06	5231797	4.75125e+06	4.86449e+06	3.28496e+06	6727734	3507817	1	3.98416e+06	6863560	7231510	6.32735e+06	6.64679e+06	7327800	0.98	128.045	C6 H8 O3	CPD-10211
5,6-dihydrothymine	19100.3	27721.1	35482.8	30007.4	31323	35838.1	38348.2	33453.1	41991.2	44277.2	1	1	1	1	1	28225.6	28976.2	27724.9	30605.2	24563.3	1.25	128.057	C5 H8 N2 O2	DIHYDRO-THYMINE
2-iminosuccinate	185726	174638	173259	173476	188599	134846	118168	158086	133872	133051	126583	120187	156303	132418	126685	160834	174988	158522	169918	169899	0.98	129.007	C4 H3 N O4	IMINOASPARTATE
6-oxohexanoate	16772.1	18162.1	24707.5	22614.3	29779.3	119153	123414	1	120913	1	117854	1	11806.6	118960	1	16361.2	1	55389.7	61573	48820.8	2.62533	129.056	C6 H9 O3	6-OXO-HEXANOATE
L-pipecolate	161444	202936	206827	232618	165165	233095	212026	202388	233865	220465	137750	171333	154322	1	163957	116790	66038.1	88240.7	98452.8	88967.7	1.3	129.077	C6 H11 N O2	L-PIPECOLATE
heptanoate	102955	101899	104571	108094	110753	189200	30197.7	41900.3	42802.9	185066	135724	106225	144608	144290	114472	158751	172116	131443	148306	156123	7.4215	129.092	C7 H13 O2	CPD-7619
(R)-pantolactone	42008.7	28817.4	30498.2	33183.4	32894.3	91187.2	73335.9	122969	83857.5	84179.3	57073.6	48495	61244.2	59374.5	68608.4	86315.6	84366.2	70130	79037.8	75517	6.434	130.063	C6 H10 O3	PANTOYL-LACTONE
indole-3-carbinonium ion	20756.9	28678.8	18020.5	24237.8	42807.5	119337	104759	11835.7	128716	161307	1	24374.2	1	45761.8	98138.9	1	99024.1	1	86915.8	88857.4	3.70063	130.063	C9 H8 N	CPD-19511
3-ureidopropanoate	1	1	42065.8	36736.5	19796.5	19365.4	22500.1	23726.7	19679.4	19035.5	1	28158	1	12257.5	1	33437.8	38458.4	33931.8	33142.7	38724.6	0.98	131.045	C4 H7 N2 O3	3-UREIDO-PROPIONATE
trans-4-hydroxy-L-proline	243533	24458.9	13363.3	27681.3	46874.1	283956	606665	80228.9	600591	247196	81879.5	169585	87342.3	60836.2	142827	124606	49160.8	29089.7	46289.8	144425	6.382	131.059	C5 H9 N O3	4-HYDROXY-L-PROLINE
L-leucine	2.2164e+06	2910822	4.78386e+06	4299485	4.58259e+06	8956954	8844799	9326717	8532573	8721424	3.58814e+06	5.04404e+06	3.36932e+06	4.17635e+06	4.13662e+06	2.5153e+06	2.37065e+06	1	2.40115e+06	2240054	1.76	131.093	C6 H13 N O2	LEU
(S)-malate	1	1	1	10587.1	1	1	17260.3	1	15965.4	1	22847.5	1	13656.4	26165.9	1	16039.5	22965.8	1	16077.5	5967.69	7.75	132.002	C4 H4 O5	MAL
D-aspartate	12367	21112.8	11672.6	12701.8	18236.9	11878.2	1	1	1	1	1	1	1	1	1	1	1	1	1	1	1.23	132.028	C4 H6 N O4	CPD-302
L-asparagine	67204.5	127301	217882	189904	169754	1	213581	206874	1	206071	245150	370038	210755	295908	305657	343781	319900	322136	360178	290174	1.24	132.051	C4 H8 N2 O3	ASN
(S)-ureidoglycolate	1	1	1	11675.5	17115.4	1	1	74984.3	1	1	22179.7	47644.6	40061.6	87910.1	48773.4	1	32597.5	35588.5	32013.4	27563.2	0.815	133.027	C3 H5 N2 O4	CPD-1091
(S)-ureidoglycine	12037.3	157815	148506	164102	174184	161559	160167	157811	161620	152992	151170	11466.7	11860.4	10332.3	11365.9	64737.2	51229.1	18724.3	60332.2	47594.4	1.63	133.053	C3 H7 N3 O3	CPD0-2298
(R)-mandelonitrile	100659	157815	148506	164102	174184	161559	160167	157811	161620	152992	151170	167058	149706	169425	149707	64737.2	51229.1	18724.3	60332.2	47594.4	1.64	133.053	C8 H7 N O	CPD-12702
(2R)-2,3-dihydroxy-3-methylbutanoate	12037.3	157815	148506	164102	174184	161559	160167	157811	161620	152992	151170	11466.7	11860.4	10332.3	11365.9	64737.2	51229.1	18724.3	60332.2	47594.4	1.63	133.053	C5 H9 O4	CPD-13357
(E)-4-(methylsulfanyl)butanal oxime	100659	157815	148506	164102	174184	161559	160167	157811	161620	152992	151170	167058	149706	169425	149707	64737.2	5449.03	39441.6	60332.2	47594.4	1.64	133.053	C5 H11 N O S	3-METHYLTHIOPROPANALDOXIME
L-ornithine	1	1	11520.2	1	1	20476.1	20909.9	21345.1	23028.4	27115	1	1	1	1	1	1	1	1	1	1	1.77	133.098	C5 H13 N2 O2	L-ORNITHINE
2-hydroxy-3-nitropropionate	52485.2	90003.4	155068	162167	176171	146891	151593	93216.9	143413	144632	204776	268095	194477	210809	206355	160252	265299	277707	275340	256236	1.36	134.012	C3 H4 N O5	CPD0-2489
phenylglyoxal	1	1	29737.1	23077	18500.1	33905.3	34020.6	37746.5	38535	27031.7	10941.7	49132.1	24716.9	40802.7	34701.6	52208.2	40008.2	41011	46155.8	46673.3	1.26	134.039	C8 H6 O2	PHENYLGLYOXAL
dimethylsulfoniopropanoate	1	1	29737.1	23077	18500.1	33905.3	34020.6	37746.5	38535	27031.7	10941.7	49132.1	24716.9	40802.7	34701.6	52208.2	40008.2	41011	46155.8	46673.3	1.26	134.039	C5 H10 O2 S	SS-DIMETHYL-BETA-PROPIOTHETIN
L-threonate	175508	140163	170255	167154	170139	27708.1	124032	10796.4	16792.5	31341.6	12336.3	372372	712094	763592	12048.3	27681.2	22762.6	10962.9	21857.4	19760	5.248	135.03	C4 H7 O5	L-THREONATE
L-homocysteine	1	1	1	1	1	18432.2	1	1	16307.7	12675	29322.1	1	17591.6	18118.7	17135.5	1	17707.8	11219.4	11480.4	1	7.76	135.032	C4 H9 N O2 S	HOMO-CYS
adenine	2.50448e+06	2469690	2277618	2.25132e+06	3.06674e+06	1.62632e+06	1.79712e+06	1.77425e+06	1.74824e+06	1.68121e+06	1.79812e+06	2.13012e+06	1711310	1.67736e+06	1.93045e+06	1.72041e+06	1568922	1.97065e+06	1.64607e+06	1.69414e+06	1.76	135.053	C5 H5 N5	ADENINE
N-benzylformamide	1	1	1	1	1	273480	1	272113	1	191379	1	1	1	1	1	1	1	1	1	1	1.79	135.065	C8 H9 N O	CPD-7268
3-deazaadenine	1	1	1	1	1	273480	1	272113	1	191379	1	1	1	1	1	1	1	1	1	1	1.79	135.065	C6 H7 N4	3-DEAZAADENINE
allopurinol	92930.4	89013.2	91010.5	68283.4	82931.2	39367.8	37532.6	60397.3	44865.7	27278.9	88470.2	93876.2	211234	90309.1	93377.5	26192.2	29817.1	32544.8	21488.7	28195.4	1.598	136.036	C5 H4 N4 O	CPD-9024
anthranilate	92930.4	89013.2	91010.5	68283.4	82931.2	39367.8	37532.6	60397.3	44865.7	27278.9	88470.2	93876.2	211234	90309.1	93377.5	26192.2	29817.1	32544.8	21488.7	28195.4	1.598	136.036	C7 H6 N O2	ANTHRANILATE
(4-hydroxyphenyl)acetaldehyde	214443	230593	225989	221818	256807	231591	230396	157396	238259	259233	153073	184788	251099	166878	235817	329966	317350	93172	81634.1	307788	1.622	136.055	C8 H8 O2	HYDRPHENYLAC-CPD
1-hydroxycumene	30711.2	25655.7	32005	26296.2	39595	67845.5	68399.5	78375.8	67201.6	64274.6	18756.8	18933.6	33626.8	24739.2	27631.9	39624.7	34152.5	21299.8	36119.3	34469.8	1.96	136.085	C9 H12 O	CPD-12643
trigonelline	5205997	5.55925e+06	5516068	5.57462e+06	371321	645004	479537	1	546449	627661	456274	345070	465761	486778	1	550681	577036	4923554	5787852	516266	5.60667	137.047	C7 H7 N O2	METHYLNICOTINATE
2-(2-methylpyridin-3-yl)ethanol	1	1	1	1	1	148619	149461	129387	150043	110665	1	81753	1	10885.2	1	377008	322541	304360	355837	317802	1.29	137.082	C8 H11 N O	CPD-15779
diethyl thiosulfinate	92036.1	120522	246515	200305	169459	150879	142798	148258	147552	144497	109456	156456	121350	127662	126576	200497	216865	186430	202697	196915	0.98	138.02	C4 H10 O S2	CPD-17446
4-nitrophenol	92036.1	120522	246515	200305	169459	150879	142798	148258	147552	144497	109456	156456	121350	133680	126576	200497	216865	186430	202697	196915	0.98	138.02	C6 H4 N O3	P-NITROPHENOL
3,4-dihydroxybenzaldehyde	2773957	3.01413e+06	2.33605e+06	2452377	3559058	2538286	3279600	4738347	2.91859e+06	1.71139e+06	1317705	2339588	1.19835e+06	1.04162e+06	2.00688e+06	2.01607e+06	1898534	2.14031e+06	2.19249e+06	2146638	3.09	138.03	C7 H6 O3	CPD-7616
2-amino-4-carboxypyrimidine	2773957	3.01413e+06	2.33605e+06	2452377	3559058	2538286	3279600	4738347	2.91859e+06	1.71139e+06	1317705	2339588	1.19835e+06	1.04162e+06	2.00688e+06	2.01607e+06	1898534	2.14031e+06	2.19249e+06	2146638	3.09	138.03	C5 H4 N3 O2	2-AMINO-4-CARBOXYPYRIMIDINE
tyramine	677517	646181	586893	605078	666708	482444	451353	536872	466160	476888	449046	422294	580580	465290	443053	522137	509593	402239	522017	1	6.26	138.089	C8 H12 N O	TYRAMINE
2-hydroxy-4-carboxypyrimidine	74846.2	99146.6	175801	165978	147740	128913	126570	129126	128902	125657	93504.7	138827	93607.1	116579	111462	176850	186619	164275	178564	178469	0.98	139.016	C5 H3 N2 O3	2-HYDROXY-4-CARBOXYPYRIMIDINE
2-fluorobenzoate	74846.2	99146.6	175801	165978	147740	128913	126570	129126	128902	125657	93504.7	138827	93607.1	116579	111462	176850	186619	164275	178564	178469	0.98	139.016	C7 H4 F O2	2-FLUOROBENZOATE
carboxyphosphate	46193.2	65253.8	78733.4	79974.5	89964	110690	105827	102135	101084	101747	36187.9	197033	23085.2	179198	31378.4	160451	176938	188828	13446.9	185349	0.98	139.952	C H O6 P	CPD-18238
phenylmethanesulfenate	36074.6	17653.6	11007.8	1	1	1	1	1	1	1	1	1	1	11224.2	1	1	1	1	1	1	1.73	140.028	C7 H8 O S	CPD-12491
(2E)-2-ethylidene-4-hydroxy-5-methyl-3(2H)-furanone	140584	92754	24776.4	34089.4	1	1	1	1	1	1	1	1	1	1	1	1	1	1	1	1	5.77	140.048	C7 H8 O3	CPD-10206
histidinal	1	24843.1	43454.4	37920.6	36645.9	48372.1	25254.1	50105.5	26330	44474.9	32714.6	51656.9	51572.2	71606.8	45758.2	23287.3	42540.8	36139.8	44744	50159.5	17.16	140.084	C6 H10 N3 O	HISTIDINAL
hypoglycin A	49493.7	44389.8	45990.9	839049	749009	984223	1.22781e+06	1188843	1.26928e+06	1.04948e+06	768217	51315.4	727630	946723	46823.1	918575	878968	800343	907231	829415	2.865	141.083	C7 H11 N O2	CPD-9699
mesifurane (enol form)	169743	284205	148917	154617	169314	305824	224300	242489	293581	285509	226844	333232	212772	206782	220289	24480.8	132913	133197	23964.7	17801.8	1.6575	142.063	C7 H10 O3	CPD-10214
methylconiine	35949.5	26747.2	28116.8	27549.1	41024.2	1	11047.5	17258.3	18407.8	10606	1	20817.6	1	1	12450.7	27148.6	18254.9	19292.5	17900.2	11613.2	15.39	142.157	C9 H20 N	CPD-9426
2-oxoglutaramate	246377	1	296493	1	223140	1	183842	162221	1	139645	1	269844	1	1	1	319241	490157	1	1	51007.1	2.23	144.026	C5 H6 N O4	2-KETO-GLUTARAMATE
adipate	117406	117145	123790	127065	114956	92953.7	101747	96099.1	91022.1	96866.9	134342	131005	121248	141744	131897	82842.7	73983.8	68895.6	69226.1	78063.1	1.28	144.04	C6 H8 O4	ADIPATE
2-naphthol	1262084	961622	1.00669e+06	529047	261957	244269	199588	1	266896	1	376130	603408	368214	273655	744787	898659	252457	345526	286835	352206	7.74	144.062	C10 H8 O	CPD-8131
indole-3-carboxaldehyde	1	11494.9	1	35790.1	19763.2	130129	133568	142879	129527	118230	119227	114782	121277	115132	139137	53414.8	37055.5	35920.9	40460.3	36520.5	3.31	145.051	C9 H7 N O	INDOLE-3-CARBOXALDEHYDE
2-dehydropantoate	1	11494.9	1	35790.1	19763.2	130129	133568	142879	129527	118230	119227	114782	121277	115132	139137	53414.8	37055.5	35920.9	40460.3	36520.5	3.31	145.051	C6 H9 O4	2-DEHYDROPANTOATE
3-(carbamoylamino)-2-methylpropanoate	33799.2	40017.6	76176	60775.7	56080	50811.3	41844.6	43980.8	40587.6	43409.5	28599.1	56434.5	40361.5	47569.3	42365.6	62663.3	62015.6	61516.2	58247.8	58203.9	0.99	145.059	C5 H9 N2 O3	3-UREIDO-ISOBUTYRATE
(S)-2-amino-6-oxohexanoate	1	10593.1	16332.7	1	17115.1	42933.4	46483.2	42377.9	36158.6	43828.5	20598	17464.2	28773.7	19717.4	26045	39864.4	39192.8	26130.7	31945.7	30653.6	5.73555	145.074	C6 H11 N O3	ALLYSINE
4-guanidinobutyramide	1.0518e+06	1.04817e+06	1.1565e+06	1.0304e+06	1.3144e+06	3.59085e+06	3805182	3.43065e+06	3.37739e+06	3.99114e+06	2.40101e+06	1.63241e+06	2.0045e+06	2131843	1.99347e+06	2.60633e+06	2.17445e+06	1.97126e+06	2.3827e+06	2.6812e+06	1.36	145.108	C5 H13 N4 O	4-GUANIDO-BUTYRAMIDE
(R)-2-hydroxyglutarate	22721	22919.4	22812.2	30803.7	26286.9	11284.7	11625.1	35870.6	26520.2	39055.3	1	30635.1	1	11018.1	1	22579.9	22641.7	28860.6	21438.4	27930.3	1.39824	146.02	C5 H6 O5	R-2-HYDROXYGLUTARATE
coumarin	36670.3	734066	39374.1	1	1	1	461204	192667	186633	468997	1	1	412372	403619	380298	41374.6	40342.7	1	40657.7	472435	4.29571	146.035	C9 H6 O2	COUMARIN
L-glutamate	241778	266941	287329	309533	381047	270693	161236	239833	11312.8	23776.1	193415	142581	178193	198870	152160	391455	457711	273764	434006	408324	4.57	146.043	C5 H8 N O4	GLT
D-glutamine	1.14786e+06	1.52201e+06	2.07574e+06	1.96584e+06	1.94947e+06	1.57472e+06	1.64045e+06	1.65135e+06	1.63263e+06	1503440	1.35636e+06	1.96939e+06	1249506	1504917	1.40167e+06	1.30827e+06	1.26648e+06	1.2102e+06	1.43001e+06	1356863	1.26	146.067	C5 H10 N2 O3	GLUTAMIDE
O-acetyl-L-serine	1.99677e+06	2507035	3.24803e+06	3.13544e+06	2.99953e+06	571605	515957	594156	565805	554000	2.55283e+06	3.33633e+06	2.70747e+06	3.20778e+06	2.93251e+06	3.12166e+06	3098591	2.75592e+06	3.10218e+06	3129172	1.4125	147.052	C5 H9 N O4	ACETYLSERINE
(R)-pantoate	1	1	1	1	1	38668.8	47039.2	54042.5	36710.8	38411.5	17874.6	23479.2	6592.97	27974.2	47591.5	1	1	1	1	1	3.3	147.069	C6 H11 O4	L-PANTOATE
(E)-5-(methylsulfanyl)pentanal oxime	1	1	1	1	1	38668.8	47039.2	54042.5	36710.8	38411.5	17874.6	23479.2	6592.97	27974.2	47591.5	1	1	1	1	1	3.3	147.069	C6 H13 N O S	CPDQT-341
indole-3-carbinol	1	1	1	1	1	38668.8	47039.2	54042.5	36710.8	38411.5	17874.6	23479.2	6592.97	27974.2	47591.5	1	1	1	1	1	3.3	147.069	C9 H9 N O	CPDQT-428
L-lysine	85758.9	72283.1	64740.7	74671	96386.3	187517	158924	187255	163403	165779	110233	75436.1	124899	123532	94922.8	67467.3	55253.4	36499.2	63791.7	62171	1.33	147.111	C6 H15 N2 O2	LYS
1-phenylpropane-1,2-dione	29795.5	22494.8	21801.8	11376.8	23757.9	55876.1	56546.7	56046.2	54049.8	54479	23717.7	16319.1	24986.9	24639.5	30837.2	146299	149399	130786	150020	144225	1.875	148.05	C9 H8 O2	CPD-9949
N,N-dihydroxy-L-valine	1	1	1	1	1	1	12174.1	16460.4	1	12156.5	1	10805.4	1	1	11441	23592.8	17449.8	29158.7	17819.7	16993.5	7.76	148.06	C5 H10 N O4	CPD-4863
methylchavicol	180375	186249	1	198332	191268	169455	179612	178545	1	1	175283	186835	195116	206948	221623	174314	1	173223	1	168804	12.99	148.087	C10 H12 O	CPD-6484
spermidine	43491.9	50729	34119.1	36268.4	30613.8	1	36329	43487.5	12157.1	1	1	62454	1	10381.7	62366.6	1	1	1	1	1	1.26	148.179	C7 H22 N3	SPERMIDINE
2-formylbenzoate	100659	157815	148506	164102	174184	161559	160167	157811	161620	152992	151170	167058	149706	169425	149707	64737.2	51229.1	18724.3	60332.2	47594.4	1.64	149.027	C8 H5 O3	CPD-1131
2-hydroxy-4-(methylsulfanyl)butanoate	100659	157815	148506	164102	174184	161559	160167	157811	161620	152992	151170	167058	149706	169425	149707	64737.2	51229.1	18724.3	60332.2	47594.4	1.64	149.027	C5 H9 O3 S	CPD-10468
benzylisothiocyanate	100659	157815	148506	164102	174184	161559	160167	157811	161620	152992	151170	167058	149706	169425	149707	64737.2	5449.03	39441.6	60332.2	47594.4	1.64	149.027	C8 H7 N S	BENZYL-ISOTHIOCYANATE
2-formylaminobenzaldehyde	531414	543549	494578	557412	605007	749209	610514	713135	656461	634610	879211	810575	898868	906910	886842	1.00845e+06	1.04083e+06	836888	972985	994868	5.71	149.046	C8 H7 N O2	CPD-248
L-methionine	23289.4	252102	354573	52411.1	477498	91067	70219.5	504844	461638	68156.4	232544	284340	241293	243684	206550	1	1	1	165456	48213.7	2.83235	149.049	C5 H11 N O2 S	MET
nornicotine	785587	774932	727868	739475	749067	1.96473e+06	2.08339e+06	2.28658e+06	2.07085e+06	1.94784e+06	1.86724e+06	1.79016e+06	1.94586e+06	1.77281e+06	2.21498e+06	899325	838273	848812	891374	781824	3.31	149.105	C9 H13 N2	CPD-2748
a-D-xylopyranose	34906.3	37066.5	32453.8	42525.7	42437.9	54578.4	39108.4	55683.5	49994.8	48197.8	65371.1	59216.9	70815	66099.5	70135.4	82155.1	85416.2	68131.8	70620.7	76754.3	5.71	150.049	C5 H10 O5	XYLOSE
4-coumaryl alcohol	12885.9	24939.2	27746.1	11632.6	1	57902.8	28456.8	18397.2	72080.7	23790.4	35240.7	13931.7	29871.6	1	29049.1	10745.3	10185.9	19396.5	20496	19718.9	6.26556	150.066	C9 H10 O2	COUMARYL-ALCOHOL
cathinone	1	1	1	1	1	1	134823	1	1	1	1	1	1	1	1.32642e+06	145859	1	1	168502	348489	17.89	150.087	C9 H12 N O	CPD-9950
(+)-menthofuran	71326.4	81292.4	69528.9	79151.4	78634.3	223397	233354	258658	242166	225840	210284	201183	228494	211748	259786	93183.4	92844.5	83303	95605.3	80619.2	3.31	150.109	C10 H14 O	CPD-4981
triethanolamine	71326.4	81292.4	69528.9	79151.4	78634.3	31853.8	12880.7	17362.7	12079.6	225840	210284	91296.9	181090	201181	170407	93183.4	92844.5	83303	95605.3	80619.2	2.378	150.109	C6 H16 N O3	CPD0-2459
4-nitrobenzaldehyde	476855	626023	1.34906e+06	1.12168e+06	935703	848521	788893	868619	787845	821201	532870	1.06948e+06	552351	703335	618879	12121.6	10761.2	18069	12249	13152.7	0.99	151.028	C7 H5 N O3	CPD-703
methiin	476855	626023	1.34906e+06	1.12168e+06	935703	848521	788893	868619	787845	821201	532870	1.06948e+06	552351	703335	618879	1.09669e+06	1.13417e+06	1.00369e+06	1.05764e+06	1.15044e+06	0.99	151.028	C4 H9 N O3 S	CPD-9277
guanine	556243	657108	515656	552626	923954	107234	1	427608	106349	70469.3	401530	561891	1	376878	420134	1	298015	41157.3	33803.3	1	1.80375	151.048	C5 H5 N5 O	GUANINE
cis-indole-2,3-dihydrodiol	1	1	1	1	1	18220.1	13750.7	19147	19609.6	18239.5	10896.3	1	17017.9	10746.1	11794.7	26458.4	19192.8	1	18463.2	18116.8	7.03	151.061	C8 H9 N O2	CPD-10523
3-hydroxyanthranilate	103861	115708	1	110925	132414	147048	1	145526	144889	1	60230.3	1	77175.8	80755.6	80520.5	19380.4	1	12361.1	11095.2	11275.1	1.88	152.032	C7 H6 N O3	3-HYDROXY-ANTHRANILATE
xanthine	103861	115708	1	110925	132414	147048	1	145526	144889	1	60230.3	1	77175.8	80755.6	80520.5	19380.4	1	12361.1	11095.2	11275.1	1.88	152.032	C5 H4 N4 O2	XANTHINE
phenylthiourea	42008.7	1	30498.2	1	32894.3	91187.2	73335.9	1	83857.5	84179.3	1	1	1	1	1	1	1	1	79037.8	75517	7.03	152.045	C7 H8 N2 S	CPD-7084
azaguanine	42008.7	28817.4	30498.2	33183.4	32894.3	91187.2	73335.9	122969	83857.5	84179.3	57073.6	48495	61244.2	59374.5	68608.4	86315.6	84366.2	70130	79037.8	75517	6.434	152.045	C4 H4 N6 O	CPD0-1143
3,4-dihydroxyphenylacetaldehyde	20756.9	28678.8	18020.5	24237.8	42807.5	119337	104759	1	128716	161307	1	24374.2	1	45761.8	98138.9	1	99024.1	1	86915.8	88857.4	3.864	152.045	C8 H8 O3	34-DIHYDROXYPHENYLACETALDEHYDE
xylitol	222733	209849	168871	171984	186613	57200.5	76578.1	57229.3	59336.7	77658.1	205537	172218	211397	1	207319	136689	1	152929	139323	147183	1.24	152.074	C5 H12 O5	XYLITOL
protocatechuate	35867.1	39291.9	33565.7	32421.7	43961.2	29549.3	30066.9	43539.4	29319.6	27214	1	1	1	1	1	37095	37177.9	31074.3	34367.7	34531.2	1.24	153.02	C7 H5 O4	3-4-DIHYDROXYBENZOATE
imidazole-pyruvate	1	15506.4	42065.8	36736.5	19796.5	19365.4	22500.1	23726.7	19679.4	19035.5	1	28158	1	12257.5	1	33437.8	38458.4	33931.8	33142.7	38724.6	0.98	153.027	C6 H5 N2 O3	IMIDAZOLE-PYRUVATE
2-descarboxy-cyclo-dopa	1	1	1	1	1	1	89870.8	92479.6	70950.8	73653.4	1	1	1	1	1	1	1	1	1	1	2.51	153.085	C8 H11 N O2	CPD-8853
1,3-propanediol-P	39797.6	51272	17273.4	49837.2	53647.4	37013	43005.7	25028.2	37066.6	31286.2	65815.8	18705.8	59713.7	49034.6	49381.2	1	1	1	1	1	1.66	154.006	C3 H7 O5 P	CPD0-1458
L-dithiothreitol	12367	21112.8	11672.6	12701.8	18236.9	11878.2	1	1	1	1	1	1	1	1	1	1	1	1	1	1	1.23	154.01	C4 H10 O2 S2	DITHIOTHREITOL
N-methylethanolamine phosphate	53475.2	82427.8	95271.8	102373	105871	62984.7	70043.2	72920.1	74309.1	78768.5	67721.2	103659	82892.5	1	1	1	1	1	1	18802.8	1.31	154.032	C3 H9 N O4 P	CPD-406
(2E)-4-hydroxy-5-methyl-2-propylidene-3(2H)-furanone	677517	646181	586893	605078	666708	482444	451353	536872	466160	476888	449046	422294	580580	465290	443053	522137	509593	1	522017	1	6.25	154.063	C8 H10 O3	CPD-10207
cystamine	677517	646181	586893	605078	666708	482444	451353	536872	466160	476888	449046	422294	580580	465290	443053	522137	509593	1	522017	1	6.25	154.063	C4 H14 N2 S2	CYSTAMINE
a -ethynylagmatine	1	34980.2	45206.7	36421.2	1	37382.6	35372.6	31836.4	30588.1	34299.6	20403.5	41962.3	34844.2	45489	29115.4	37594	37622.3	33724.3	26950.3	35341.3	0.96	154.117	C7 H14 N4	CPD0-1660
6-hydroxy-2-cyclohexen-one-carboxylate	12037.3	1	1	1	1	11086.7	17818	28084.6	29537.5	13294	1	11466.7	11860.4	10332.3	11365.9	1	1	1	1	1	1.88	155.032	C7 H7 O4	CPD-13172
bacimethrin	314798	355995	388441	377568	360464	651009	650461	619839	667248	639964	308228	352566	283732	289516	317057	299290	316670	315372	310610	326874	1.25	155.068	C6 H9 N3 O2	BACIMETHRIN
1-naphthaldehyde	159695	163817	148762	167876	188468	228683	181739	220592	202643	198137	275202	226087	285340	273426	274264	303322	326283	256454	293820	306068	5.71	156.062	C11 H8 O	CPD-7614
4-hydroxy-5-methyl-2-propyl-3(2H)-furanone	32122.2	1	19358.8	29004.5	32122.3	102590	69731.8	1	85357.2	98015.8	31650.6	24243.1	1	1	1	1	1	47570.3	62379.1	63934.9	5.55	156.079	C8 H12 O3	CPD-10210
(+)-neomenthol	31670.6	20398.6	21030.9	21571.9	1	1	1	1	1	1	1	1	1	124696	153697	21129.3	329680	1	296744	295577	9.86	156.146	C10 H20 O	CPD-1905
(S)-dihydroorotate	30886.3	33305.9	27383.4	26249.2	32978.2	24629.7	17069.9	26069.9	18603.5	17932.9	16256.9	17943.9	23403	17487.4	16943.5	24494	26187.3	21519	25116.3	16361.9	0.98	157.029	C5 H5 N2 O4	DI-H-OROTATE
(S)-(+)-allantoin	1208042	1.44194e+06	14252.5	1.40121e+06	1.40289e+06	2324154	2.31414e+06	2.2352e+06	2.18479e+06	2.35271e+06	1.20713e+06	1	1.10058e+06	1.08391e+06	1.11783e+06	93290	85091.2	73870.9	1	1	2.20765	158.041	C4 H6 N4 O3	S-ALLANTOIN
1,4-naphthoquinone	1208042	1.44194e+06	1.47716e+06	1.40121e+06	1.40289e+06	2324154	2.31414e+06	2.2352e+06	2.18479e+06	2.35271e+06	1.20713e+06	1.13072e+06	1.10058e+06	1.08391e+06	1.11783e+06	115134	135173	147336	150778	119009	2.49	158.041	C10 H6 O2	CPD0-954
4-methylene-L-glutamate	54157.5	58335	50712.9	62407.3	65975	161435	134572	148640	145436	152088	119133	101919	1	1	116328	156397	154002	111875	136569	141754	7.03	158.046	C6 H8 N O4	CPD-1774
pimelate	21804.7	20330.3	21865.9	21440.7	28218.5	230396	104890	266594	428074	244255	20004.5	21801.5	25354.1	25925.1	25733.6	23311	23279.8	20800.2	23780.7	28931.5	7.7	158.058	C7 H10 O4	CPD-205
L-2-aminoadipate	77139.9	97622.5	89477.1	90538.3	98080.7	64318.8	54901.2	57100	56541.2	59930.3	73954.7	70276.4	73720.8	84530.1	72060.6	68818.7	73995	59978.5	68216.1	65056	1.23	160.059	C6 H10 N O4	CPD-468
N-methyl-L-glutamine	499340	483561	650851	578973	481316	441273	502261	490168	556628	522743	408575	629590	638168	658244	612558	527545	475885	573205	508812	477953	7.25	160.087	C6 H12 N2 O3	N5-METHYLGLUTAMINE
calystegine A3	45853.5	64286.9	65907.4	77104.6	61284.6	100637	105401	110235	85621.2	98702.8	91411.8	84289.8	72462.3	94468.1	96707.9	63352.3	63362.5	68149.8	67158.6	66627.6	1.592	160.093	C7 H14 N O3	CPD-8001
S-trans-1-propenyl-L-cysteine	47615.8	72382.2	111311	104090	85808.9	82526.7	78998.5	69314.6	83554.4	72632.7	88633.3	104220	72906.7	85284	81614.6	44038.8	48074	24463	37155.9	31708.6	1.68	161.048	C6 H11 N O2 S	CPD-17436
(E)-6-(methylsulfanyl)hexanal oxime	1	1	1	1	1	1	1	1	1	3.89887e+06	1	1	1.98725e+06	2.11069e+06	1.97156e+06	2.58677e+06	2.14715e+06	1.95183e+06	1	1	1.36	161.082	C7 H15 N O S	CPDQT-343
(1H-indol-3-yl)-N-methylmethanamine	1	41667.7	61542.9	49766.6	23011	55506.8	35267.2	63728.5	52953.7	44456.8	17345.4	10668.8	39541.3	30799.8	1	11014.4	1	1	16324.1	10736.5	2.00375	161.105	C10 H13 N2	CPD-8914
raphanusamate	67907.7	38503.6	1	1	16975.6	1	1	1	1	1	11926.3	1	1	1	11406.5	12189.3	17178.4	11063	1	16736.6	1	161.973	C4 H4 N O2 S2	CPDQT-331
thiosulfinate	241778	266941	287329	309533	381047	270693	161236	239833	11312.8	23776.1	193415	142581	178193	198870	152160	391455	457711	273764	434006	408324	4.57	162.017	C6 H10 O S2	CPD-9306
umbelliferone	16956	15713.4	16839.9	1	19340.4	25597.8	12163.1	27757.7	29557.1	37901.9	29908.2	1	19630	33249.8	23947.4	35527.3	38569.6	27083.5	34989.9	29398.4	7.76	162.034	C9 H6 O3	CPD-8186
erythro-4-hydroxy-L-glutamate	11526.9	21927.2	31175.4	26423.7	25875.9	29536.5	30474.4	36288	33548.5	29175.2	29908.2	23087.4	19630	27838.2	12288.1	24809.7	17277.6	16714.6	25167.8	23539.8	2.2035	162.041	C5 H8 N O5	L-ERYTHRO-4-HYDROXY-GLUTAMATE
diethylpyrocarbonate	42804.2	47826.1	64427.6	59442.2	40017.7	18411.3	26002.1	22834	29952	19799.5	55163.3	57328.1	62919	70206.2	55004.6	27957.1	23180.6	23963.1	23356.9	21174.9	1.28	162.051	C6 H10 O5	DIETHYLPYROCARBONATE
methylcinnamate	52231.3	37616.2	1	16971.5	16757.3	22595.3	40850.3	50105.5	1	16969.2	15969.7	51656.9	25073.1	71606.8	39526	37971.9	17681.2	24256.6	17550.9	50159.5	17.07	162.066	C10 H10 O2	CPD-6421
L-seryl-glycine	1	24843.1	43454.4	37920.6	36645.9	48372.1	25254.1	50105.5	26330	44474.9	32714.6	51656.9	51572.2	71606.8	45758.2	23287.3	42540.8	36139.8	44744	50159.5	17.16	162.066	C5 H10 N2 O4	CPD-12607
L-selenocysteine	1	51187.3	1	114505	87556.9	83128.5	97392.5	76434.2	83811.5	1	86554.9	222810	1	1	1	1	1	1	1	189652	1.66	162.974	C3 H7 N O2 Se	L-SELENOCYSTEINE
dimethylselenopropanoate-amine	298983	287623	250210	287379	271706	614325	567209	650305	592023	610738	449504	392156	553884	475608	458100	421811	379763	378400	352553	424927	1.9	163.042	C5 H15 N Se	CPD-13719
L-homomethionine	475126	629725	927412	845244	743658	991186	1.2369e+06	1.20668e+06	1286199	1.07224e+06	779542	1.10028e+06	739785	965170	901869	935772	890401	805586	918660	846320	1.24	163.065	C6 H13 N O2 S	HOMOMETHIONINE
3-(sulfanylcarbamoyl)-L-alanine	1	1	1	1	1	1	1	1	1	1	107100	1	105275	101134	1	106311	1	1	1	1	3.07	164.03	C4 H8 N2 O3 S	CPD0-1386
caffealdehyde	169743	157914	148917	302363	169314	305824	290840	308926	232454	221067	321455	333232	317745	310805	316522	327570	323297	271008	316523	327978	1.437	164.045	C9 H8 O3	CPD-18120
a-L-fucopyranose	1	18752.5	32067.3	22297.7	20613.7	46886.2	50619.9	44971	52656.1	47704.1	20108.4	39295.1	21797.7	33220.1	29466.1	30712.6	29300.3	21541.7	29372.8	23892.4	1.24	164.067	C6 H12 O5	CPD-10329
1,5-dideoxy-1,5-imino-D-galactitol	74033.3	657038	563140	381258	68004.8	289393	240300	224918	205138	194119	57126.4	1	1595509	1.63462e+06	1.50371e+06	122194	120493	126103	137238	197186	0.98	164.09	C6 H14 N O4	15-DIDEOXY-15-IMINO-D-GALACTITOL
b-fenchene	43491.9	50729	34119.1	36268.4	30613.8	1	36329	43487.5	12157.1	1	1	62454	1	10381.7	62366.6	1	1	1	1	1	1.26	164.153	C12 H20	CPD-12223
phosphoenolpyruvate	1	1	1	1	1	50223.2	36275.2	45581.4	45394.5	52714.7	1	1	1	1	1	1	1	1	1	1	1.21	164.957	C3 H2 O6 P	PHOSPHO-ENOL-PYRUVATE
ethiin	1	15800000	16000000	17100000	17000000	28700000	22000000	21700000	25000000	28400000	20800000	15900000	21900000	21700000	17500000	25500000	26400000	20500000	23500000	24000000	7.76	165.042	C5 H11 N O3 S	CPD-9280
HBOA	16500000	15900000	16100000	17200000	17100000	28600000	22100000	21700000	25000000	28500000	20800000	16000000	21900000	21700000	17500000	25500000	25800000	20500000	23500000	24000000	7.76	165.042	C8 H7 N O3	CPD-6364
4- fluoroglutamate	16500000	15900000	16100000	17200000	17100000	28600000	22100000	21700000	25000000	28500000	20800000	16000000	21900000	21700000	17500000	25500000	25800000	20500000	23500000	24000000	7.76	165.042	C5 H8 F N O4	4--FLUOROGLUTAMATE
3-hydroxy-3-phenylpropanoate	1	1	15600.5	1	1	19749.6	17070	22201.8	22279	27349.3	1	16654	1	13706.4	14813.7	13375.7	1	1	13428.6	1	1.24	165.06	C9 H9 O3	CPD-12218
7,8-dihydropterin	167994	206844	297723	278299	264730	503678	463580	500970	497091	463069	306514	1	354938	408603	366797	330247	309873	297515	309547	307197	1.89	165.064	C6 H7 N5 O	CPD0-1718
L-phenylalanine	785587	774932	727868	739475	749067	1.96473e+06	2.08339e+06	2.28658e+06	2.07085e+06	1.94784e+06	1.86724e+06	1.79016e+06	1.94586e+06	1.77281e+06	2.21498e+06	899325	838273	848812	891374	781824	3.31	165.079	C9 H11 N O2	PHE
monofluoromethylornithine	57770.8	57455	50823.4	52794.5	63103.4	89800.8	74037	89281.3	82083.4	78174.1	74646.5	57290.8	95783.4	89323.8	81581.4	46302.3	37401.1	24270.8	39978.4	36658.6	1.33	165.101	C6 H14 F N2 O2	CPD0-1240
pseudoephedrine	839270	826134	772621	833184	916074	1.13505e+06	989039	710456	1.0246e+06	1.053e+06	803105	728478	728120	1	520214	501028	367613	365845	533503	152253	1.33	165.121	C10 H15 N O	CPD-9954
3,6-dihydronicotine	1.14381e+06	5672337	976594	931604	1.06658e+06	25000000	20500000	24200000	21600000	9171517	1.48659e+06	730849	1.323e+06	1.40935e+06	1.16963e+06	2.02477e+06	6997939	1.44624e+06	6837379	6948558	3.57	165.137	C10 H17 N2	CPD-14076
(Z)-2-phenyl-1-thioacetohydroximate	1	38000	63711.9	59352.7	51515.4	29886.8	40244.6	23723.9	36911	30106.3	36315.9	61841	36827.1	52634.9	36003.6	1	1	1	1	1	1.69	166.027	C8 H8 N O S	PHENYLACETOTHIOHYDROXIMATE
3-methylxanthine	1.34842e+06	1.2858e+06	1.31817e+06	1368792	1.3838e+06	2.33197e+06	1.80049e+06	1.78911e+06	2.04361e+06	2.34185e+06	1.70859e+06	1.29995e+06	1.82515e+06	1812378	1.45721e+06	2.10082e+06	2.15961e+06	1.66523e+06	1907419	1.94667e+06	7.76	166.045	C6 H6 N4 O2	3-METHYLXANTHINE
2-mercaptobenzothiazole	40454.6	43729.6	29484.3	38205.7	47894.7	31731	29658	33039.5	28472.1	29060.5	27634.7	13082	27843.1	21777.6	28112	37495	40544.7	35065.3	40065.3	36813.1	0.99	166.99	C7 H5 N S2	CPD-8766
(S)-2,3-dihydrodipicolinate	1	1	17766.3	11162.2	24955.3	25633.2	17884.4	12336	23515	25450.6	16571.1	1	13173.3	25622.9	1	18320.9	18248.2	24580.7	16977.1	16557	12.99	167.024	C7 H5 N O4	2-3-DIHYDRODIPICOLINATE
pyridoxal	1	10593.1	16332.7	1	17115.1	53569.8	29720.9	38797.1	45509.7	38507.1	20598	17132.6	28773.7	19717.4	26045	17302.3	10646.9	26130.7	31945.7	30653.6	6.04833	167.056	C8 H9 N O3	PYRIDOXAL
N-dimethylethanolamine phosphate	32665.1	24593.3	29039.5	34151.6	32600.1	71888.1	67157	66927.5	64075.2	78432.7	38547.1	26928.7	32026.8	1	29521.7	34364.9	23918.7	1	34114.2	32003.7	1.86	168.04	C4 H11 N O4 P	CPD-5441
3b-hydroxy-b-cyclocitral	1	1	1	1	1	19161.5	18331.8	20427.6	12371.9	10918.4	11310.4	17730.2	1	1	1	265316	325259	264771	288794	279710	1.26	168.112	C10 H16 O2	CPD-8661
gallate	375024	332857	454040	456850	257820	514771	348929	373722	438883	380605	236741	490758	1	1	330671	365140	1	455715	488681	374820	0.26	169.02	C7 H5 O5	CPD-183
(S)-2,3,4,5-tetrahydrodipicolinate	298983	287623	268558	298445	291913	571605	515957	594156	565805	554000	422337	378853	475499	458146	469618	354971	330006	309058	326574	328363	1.9	169.035	C7 H7 N O4	DELTA1-PIPERIDEINE-2-6-DICARBOXYLATE
pyridoxamine	148998	158195	161567	170851	166629	285310	215494	218078	251227	278153	202447	159072	223086	229767	186906	256124	268495	200161	235465	237794	7.76	169.096	C8 H13 N2 O2	PYRIDOXAMINE
2-butyl-4-hydroxy-5-methyl-3(2H)-furanone	7285.11	40782.4	63911.2	3487.36	50411.5	48578.7	47255.9	10982.1	49929.8	40389.3	1	47070.8	46410.8	57473.5	29115.4	1	37622.3	38849.7	26950.3	35341.3	2.99833	170.091	C9 H14 O3	CPD-10209
2-undecanone	69237.7	53292.4	61955.4	1	11026	1	1	1	1	1	46681.6	18847.1	49510.7	75571.8	5555.4	1	1	28433.8	29014	23393.4	3.34	170.167	C11 H22 O	2-UNDECANONE
N-acetyl-L-glutamate 5-semialdehyde	853600	839700	908060	1.01007e+06	991540	1.64226e+06	1.22632e+06	1.25841e+06	1.41889e+06	1645773	1.14928e+06	930564	1.24505e+06	1.28895e+06	989613	1.47199e+06	1.53843e+06	1.14967e+06	1.34498e+06	1.38361e+06	7.76	172.06	C7 H10 N O4	CPD-469
suberate	1	1	1	1	1	1	134823	1	1	1	1	1	1	1	1.32642e+06	145859	1	1	168502	348489	17.89	172.069	C8 H12 O4	CPD0-1264
6-diazo-5-oxonorleucine	1	1	1	1	1	1	134823	1	1	1	1	1	1	1	1.32642e+06	145859	1	1	168502	348489	17.89	172.069	C6 H10 N3 O3	CPD0-1627
swainsonine	1	1	11091.6	1	11191	1	1	1	1	1	21819	5762.68	5520.92	5565.43	23484.2	21323.1	11659.2	1	1	1	6.53	173.103	C8 H15 N O3	CPD-20277
L-dehydro-ascorbate	1208042	1.45905e+06	1.52281e+06	1439221	1.44186e+06	2.4879e+06	2.4642e+06	2411462	2324973	2.49584e+06	1.23521e+06	1.15887e+06	1.1186e+06	1.12083e+06	1.15212e+06	115134	135173	147336	150778	119009	2.49	174.014	C6 H6 O6	L-DEHYDRO-ASCORBATE
phenylmethanesulfonyl fluoride	1208042	1.45905e+06	1.52281e+06	1439221	1.44186e+06	2.4879e+06	2.4642e+06	2411462	2324973	2.49584e+06	1.23521e+06	1.15887e+06	1.1186e+06	1.12083e+06	1.15212e+06	115134	135173	147336	150778	119009	2.49	174.014	C7 H7 F O2 S	CPD-5541
L-azaserine	85897.1	97200.3	100653	108815	104961	89473.7	59316.2	129653	141266	53567.6	131846	72947.7	99868.7	146459	109738	141128	164447	117281	136980	134343	7.75	174.054	C5 H8 N3 O4	L-AZASERINE
(2R,3S)-3-isopropylmalate	85897.1	97200.3	100653	108815	104961	89473.7	111442	129653	141266	152625	131846	72947.7	99868.7	146459	109738	141128	164447	117281	136980	134343	7.75	174.054	C7 H10 O5	2-D-THREO-HYDROXY-3-CARBOXY-ISOCAPROATE
(indol-3-yl)acetate	85897.1	97200.3	100653	108815	104961	161276	111442	129653	141266	152625	131846	72947.7	99868.7	146459	109738	141128	164447	117281	136980	134343	7.75	174.055	C10 H8 N O2	INDOLE_ACETATE_AUXIN
1,8-dihydroxy-3-methylnaphthalene	114219	111371	111823	1	1	289654	250606	278963	270622	266683	206606	191826	233308	207736	212277	277561	278023	1	245517	255257	7.03	174.072	C11 H10 O2	CPD-11688
a-ethyl-L-glutamate	114219	111371	111823	1	1	1	250606	278963	270622	266683	206606	1	233308	207736	1	277561	278023	194893	245517	255257	7.03	174.072	C7 H12 N O4	CPD0-2267
N-guanyl-1,7-diaminoheptane	129152	185812	1	116210	64795.4	1	25869.8	79286.1	36935	37594.8	1	81286.5	50019.7	38145.7	32930.9	19766.2	1	20308.2	178418	87445.3	10.22	174.182	C8 H22 N4	CPD-16884
methyl indole-3-carboxylate	1	1	10658.8	1	10333	27179	11034.1	21324.9	23342.7	18353.3	11564	1	1	24889.7	1	17485.1	23234.7	15823.1	16568.8	17949.2	7.76	175.063	C10 H9 N O2	CPDQT-423
(E)-7-(methyltsulfanyl)heptanal oxime	19721.4	45999.6	97020.5	72361.9	49160.6	26015.9	36868.8	26947.7	20349.3	17786.2	1	56145.4	24082.3	34861.3	26263.9	27229.1	26112.9	29758.1	21834.7	24752.1	1.27	175.106	C8 H17 N O S	CPDQT-405
L-arginine	339940	222947	282572	345327	1	304742	331916	327511	305032	305972	1	336360	1	1	1	1	224515	301699	306652	310844	12.23	175.124	C6 H15 N4 O2	ARG
gramine	339940	222947	282572	345327	1	304742	331916	327511	305032	305972	1	336360	1	1	1	1	224515	301699	306652	310844	12.23	175.124	C11 H15 N2	CPD-8915
herniarin	1.20737e+06	1.14823e+06	586893	605078	1.24056e+06	1.69783e+06	1.97085e+06	1837444	1909890	1.77381e+06	449046	1450964	580580	465290	443053	522137	509593	402239	522017	1	4.46421	176.045	C10 H8 O3	CPD-9828
4-hydroxy-4-methyl-L-glutamate	1.0242e+06	1.36128e+06	1	1.16199e+06	1.14979e+06	1.69817e+06	1.97085e+06	1.81773e+06	1.57098e+06	2.05035e+06	953783	1450964	996130	1645989	836238	94842.5	1	75659.9	73318.1	92992.7	2.22667	176.051	C6 H10 N O5	CPD-15319
(2Z)-3-(3,4-dioxocyclohexa-1,5-dien-1-yl)prop-2-enoate	47615.8	72382.2	111311	104090	85808.9	82526.7	78998.5	69314.6	83554.4	72632.7	88633.3	104220	72906.7	85284	81614.6	44038.8	48074	24463	37155.9	31708.6	1.68	177.022	C9 H5 O4	CPD-8094
5-deoxy-D-glucuronate	1.90683e+06	1.90056e+06	1.76692e+06	1.89071e+06	2155594	2652377	2.1876e+06	2.53862e+06	2.35769e+06	2.29172e+06	3.19167e+06	2.82912e+06	3.14114e+06	2.97496e+06	3019293	3.44715e+06	3.6215e+06	2.88459e+06	3.3249e+06	3.41558e+06	5.71	177.041	C6 H9 O6	CPD-15127
alliin	1	1.90056e+06	1	1	1	1	1	1	1	1	3.19167e+06	1	3.14114e+06	2.97496e+06	3019293	3.44715e+06	3.6215e+06	2.88459e+06	3.3249e+06	3.41558e+06	5.71	177.041	C6 H11 N O3 S	CPD-9269
4-methoxycinnamate	520075	26671.1	512365	520800	599532	81141.1	60853.7	81531.8	247740	79650.1	379183	457766	322596	246996	358699	306763	339653	348364	332524	344212	1.55	177.053	C10 H9 O3	CPD-11884
6-methyl-H2-pterin	332295	343684	370827	381339	355910	453564	432184	420091	448209	504263	394961	363283	396051	423431	388897	498667	490400	458840	491016	491881	7.76	177.062	C7 H7 N5 O	CPD0-1715
L-cysteinylglycine	159695	163817	148762	167876	188468	228683	181739	220592	202643	198137	275202	226087	285340	273426	274264	303322	326283	256454	293820	306068	5.71	178.044	C5 H10 N2 O3 S	CYS-GLY
L-gulono-1,4-lactone	159695	163817	148762	167876	188468	228683	181739	220592	202643	198137	275202	226087	285340	273426	274264	303322	326283	256454	293820	306068	5.71	178.044	C6 H10 O6	L-GULONO-1-4-LACTONE
coniferaldehyde	109753	90696.8	100352	60524.8	21262.6	65744.7	58097.8	77472.6	1	63204.9	18225.5	59898.3	21625.8	31757.9	74711.2	77763.4	23415.4	47890.5	58556.3	37647.3	7.75	178.068	C10 H10 O3	CONIFERYL-ALDEHYDE
phenanthrene-ring	1	1	1	46068.8	1	75173.9	76121.1	1	1	56016.7	65410.7	1	87296.5	95689.6	1	71138.5	1	1	1	49799.8	7.76	178.072	C14 H10	PHENANTHRENE-RING
3-(4-hydroxyphenyl)pyruvate	1	1	1	11245	1	27228.7	25554.5	27989.1	31065.2	27647.4	11325	21628.9	12155	18446.6	12602	17197.6	16756.6	1	11428.8	16905.3	1.19	179.038	C9 H7 O4	P-HYDROXY-PHENYLPYRUVATE
(E)-&omega-(methylsulfanyl)pentyl-thiohydroximate	1	1	1	11245	1	27228.7	25554.5	27989.1	31065.2	27647.4	11325	21628.9	12155	18446.6	12602	17197.6	16756.6	1	11428.8	1	1.19	179.038	C6 H13 N O S2	CPDQT-411
DIBOA	54157.5	58335	50712.9	62407.3	11167.7	161435	134572	12982.7	12750.1	18816.1	11625.5	101919	126124	113778	116328	156397	154002	111875	136569	141754	6.6525	180.028	C8 H6 N O4	CPD-6365
L-phosphinothricin	21804.7	20330.3	21865.9	21440.7	28218.5	1	1	1	1	1	20004.5	21801.5	25354.1	25925.1	25733.6	23311	23279.8	20800.2	23780.7	28931.5	7.84	180.04	C5 H11 N O4 P	L-PHOSPHINOTHRICIN
2,4-dihydroxycinnamate	21804.7	20330.3	21865.9	21440.7	28218.5	1	1	1	1	1	20004.5	21801.5	25354.1	25925.1	25733.6	23311	23279.8	20800.2	23780.7	28931.5	7.84	180.04	C9 H8 O4	CPD-9800
5-(methylsulfanyl)-a-D-ribose	1	1	1	1	1	1	1	1	1	1	1	1	25354.1	25925.1	25733.6	23311	1	1	1	1	7.83	180.04	C6 H12 O4 S	CPD-560
b-D-galactopyranose	995863	1.42285e+06	1.40526e+06	1.40766e+06	1.4604e+06	1.48295e+06	1.45295e+06	1.7303e+06	1.42094e+06	1.3158e+06	783211	1.15218e+06	652829	748829	843732	666184	679938	649273	646416	686172	1.23	180.061	C6 H12 O6	GALACTOSE
paraxanthine	995863	1.42285e+06	1.40526e+06	1.40766e+06	1.4604e+06	1.48295e+06	1.45295e+06	1.7303e+06	1.42094e+06	1.3158e+06	783211	1.15218e+06	652829	748829	843732	666184	679938	649273	646416	686172	1.23	180.061	C7 H8 N4 O2	1-7-DIMETHYLXANTHINE
a-aminooxy-b-phenylpropanoate	995863	1.42285e+06	1.40526e+06	1.40766e+06	1.4604e+06	1.48295e+06	1.45295e+06	1.7303e+06	1.42094e+06	1.3158e+06	783211	156179	76958.8	499918	337640	666184	679938	649273	646416	686172	1.23	180.061	C9 H10 N O3	CPD-7021
L-methionine-D,L-sulphoximine	995863	1.42285e+06	1.40526e+06	1.40766e+06	1.4604e+06	1.48295e+06	1.45295e+06	1.7303e+06	1.42094e+06	1.3158e+06	783211	1.14277e+06	684114	691478	814860	666184	679938	649273	646416	686172	1.23	180.061	C5 H12 N2 O3 S	CPD-9035
O-phenanthroline	1	1	1	1	1	19084	1	1	11576.7	17359.1	10668.3	156179	161849	499918	11706	1	1	1	1	1	5.22375	180.069	C12 H8 N2	O-PHENANTHROLINE
coniferyl alcohol	55625.4	49264.4	47383.8	11223.7	9432.37	25132.5	18932.1	28872.3	19950.1	19783	32586.9	29260.6	40851.9	32808.7	41655.3	44433.9	43542	32880.1	38045.6	43609.6	6.114	180.08	C10 H12 O3	CONIFERYL-ALCOHOL
olivetol	35949.5	26747.2	28116.8	27549.1	41024.2	1	11047.5	17258.3	18407.8	10606	1	20817.6	1	1	12450.7	27148.6	18254.9	19292.5	17900.2	11613.2	15.39	180.113	C11 H16 O2	CPD-11505
3-phosphooxypyruvate	1	1	11467	12882.5	12529.1	29387.7	24263.7	30770.3	32026.1	34152.1	1	1	13507.6	1	13323.9	14729.1	1	1	14097.4	1	1.2	180.952	C3 H2 O7 P	3-P-HYDROXYPYRUVATE
L-tyrosine	1	697976	847092	831649	870240	1	1.10786e+06	1.17002e+06	1.13342e+06	1.09642e+06	999409	1.0479e+06	939189	1	1.03354e+06	740585	1	1	735408	717285	1.78	181.072	C9 H11 N O3	TYR
1-deoxy-L-glycero-tetrulose 4-phosphate	1	38000	63711.9	59352.7	51515.4	29886.8	40244.6	23723.9	36911	30106.3	36315.9	61841	36827.1	52634.9	36003.6	1	1	1	1	1	1.69	182.001	C4 H7 O6 P	DIHYDROXY-BUTANONE-P
acenaphthenequinone	77139.9	97622.5	89477.1	90538.3	98080.7	1	54901.2	57100	56541.2	59930.3	73954.7	70276.4	73720.8	84530.1	72060.6	1	73995	59978.5	68216.1	65056	1.23	182.041	C12 H6 O2	ACENAPHTHENEQUINONE
3-carboxy-4-methoxy-N-methyl-2-pyridone	77139.9	97622.5	89477.1	90538.3	98080.7	1	54901.2	57100	56541.2	1	73954.7	70276.4	73720.8	84530.1	72060.6	68818.7	1	59978.5	68216.1	65056	1.23	182.041	C8 H8 N O4	3-CARBOXY-4-METHOXY-N-METHYL-2-PYRIDONE
phosphocholine	25546.3	40196.7	40262.6	38942.2	41494.8	53034.4	45898.7	52789.8	53964.4	47169.3	13040.6	31950.6	12186.4	12786.6	14549.2	13894.1	14577.6	12581.9	12936	14227	1.23	182.061	C5 H13 N O4 P	PHOSPHORYL-CHOLINE
D-mannitol	45853.5	64286.9	65907.4	77104.6	61284.6	100637	105401	110235	85621.2	98702.8	91411.8	84289.8	72462.3	94468.1	96707.9	63352.3	63362.5	68149.8	67158.6	66627.6	1.592	182.075	C6 H14 O6	MANNITOL
iridotrial	277530	317543	312915	305546	300033	278627	265636	297803	300078	281019	271833	301714	304692	301334	345640	296458	291907	285513	291966	297748	17.24	182.095	C10 H14 O3	CPD-16440
dicyclohexylamine	13540.5	11507	12044.5	17437.5	12873.8	1	1	1	1	1	1	1	1	1	1	1	1	1	1	1	12.16	182.188	C12 H24 N	CPD0-1376
difluoromethylornithine	11719.5	19464.3	11697.3	1	17468.3	1	1	11728.5	1	11551.3	1	1	12111.7	1	19353.1	1	1	1	17764.8	1	17.23	183.097	C6 H13 F2 N2 O2	DIFLUOROMETHYLORNITHINE
(S)-5-hydroxyisourate	18079.5	40414	47261.2	48963.2	54010.9	66152.3	63434	80879.2	71726.7	64347.2	17222.8	39745.5	19124.2	30639.7	28266.5	43764	34131.6	16714.6	44855.1	41622.9	1.21	184.023	C5 H4 N4 O4	5-HYDROXYISOURATE
diisopropyl fluorophosphate	1	1	12438.5	10518.9	16673.7	153051	147855	144656	155762	170641	83851.6	55903.2	86091.6	96344.2	87035	111260	81800.2	50345.6	95338.4	94733	1.36	184.067	C6 H14 F O3 P	DIISOPROPYL-FLUOROPHOSPHATE
a-naphthaleneacetamide	543569	679749	618565	675358	1	26394.1	17863.7	26245.7	27043.6	29170.8	118195	33209.5	204832	218097	22207.8	558524	22292.2	56911.3	77035.8	112639	5.30421	185.088	C12 H11 N O	ALPHA-NAPHTHALENEACETAMIDE
chloroacetol-phosphate	1	1	1	1	1	1	49213.8	34474.9	1	1	1	96199.1	1	1	1	181156	135496	238613	106560	148227	1.73	185.947	C3 H4 Cl O5 P	CHLOROACETOL-PHOSPHATE
psoralen	847340	845910	778584	840000	917272	755232	657628	767477	677595	699856	1	524290	579518	551987	586854	878233	914916	771156	869441	851601	0.99	186.034	C11 H6 O3	PHYTOALEXIN-CMPD
3-(indol-3-yl)acrylate	16710.3	11846.3	25043.6	24662.6	23816.9	1	53953.9	1	60754.9	60349.1	16836.1	23853.7	12009.3	17594.3	25256.2	26759.5	1	1	17456.3	18153.1	1.87	186.05	C11 H8 N O2	CPD-11578
3,5-dihydroxybiphenyl	74033.3	78507.3	85577.8	65939.9	68004.8	289393	240300	224918	205138	194119	57126.4	725518	1.40359e+06	1.50677e+06	1.26395e+06	122194	120493	120868	137238	175301	0.98	186.072	C12 H10 O2	CPD-8991
cyclogutamate	68293.9	78507.3	73097.5	59759.6	61940.8	1	240300	224918	197385	1	57126.4	719637	1.40359e+06	1.50677e+06	1.26395e+06	116033	120493	105392	130882	175301	0.98	186.072	C8 H12 N O4	CPD0-1276
azelate	59019.3	60635.1	60376	70731.2	93632.4	51337	45918.7	50701.6	45038.4	48090	12177.4	61804.3	30203.8	32708.8	20272.9	58719.4	60845.7	29206.8	55134	52340	5.478	186.094	C9 H14 O4	CPD0-1265
methylglyoxalbis(guanylhydrazone)	43491.9	50729	34119.1	36268.4	30613.8	1	36329	43487.5	12157.1	1	1	62454	1	10381.7	62366.6	1	1	1	1	1	1.26	186.135	C5 H14 N8	CPD0-1398
oxalosuccinate	140027	157931	178425	164634	158721	117226	131252	88473.6	123460	131931	191190	201965	161162	165945	167271	136536	112915	179105	132366	118738	2.1	186.982	C6 H3 O7	OXALO-SUCCINATE
kynurenate	1	1	124892	123709	119700	157388	141383	1	156615	171545	16900.1	24685.5	143546	140481	21458.8	160311	156654	17356.2	23307.9	19866	7.73	187.024	C10 H5 N O3	KYNURENATE
N-acetyl-L-glutamate	227104	266573	359221	334778	319952	573955	536509	570163	577178	533242	371312	449530	433527	490943	443616	378851	362738	347742	350286	356960	1.89	187.046	C7 H9 N O5	ACETYL-GLU
plumbagin	1	1	1	1	1	17576.8	10777.7	18904.7	16566.8	11222.2	1	1	1	10895.9	1	1	1	1	1	1	1.9	188.049	C11 H8 O3	CPD-4461
L-a-amino-&epsilon-keto-pimelate	1	1	1	12065	27156	27343.7	27175.5	25679.3	24880.7	24399.8	22148.1	10780.2	1	1	10848.8	11340	1	1	1	1	5.93	188.056	C7 H10 N O5	L-ALPHA-AMINO-EPSILON-KETO-PIMELATE
3-(1H-indol-3-yl)propanoate	1	10740.4	30795.2	29096.9	11990.4	31853.8	12880.7	17362.7	12079.6	18396.4	1	91296.9	181090	201181	170407	1	1	1	1	1	1.32231	188.07	C11 H10 N O2	INDOLE-PROPIONATE
7-(methylsulfanyl)-2-oxoheptanoate	566744	773363	899278	855656	1.19822e+06	743772	974243	1.46563e+06	589383	1	1	1	244125	1	528509	570499	559896	1	1	1	3.09	189.064	C8 H13 O3 S	CPDQT-28
ayapin	85897.1	97200.3	100653	108815	104961	89473.7	111442	129653	141266	152625	131846	72947.7	99868.7	146459	109738	141128	164447	117281	136980	134343	7.75	190.028	C10 H6 O4	CPD-9827
1-(1H-indol-3-yl)-2-aci-nitroethane	1	1	1	28469.9	45097	70690.2	47306.6	1	89501.2	45653.3	65302.4	1	61147.2	74289.1	1	49054.2	97273.5	35133.6	58247.5	36271.5	7.76	190.069	C10 H10 N2 O2	CPD-12386
meso-diaminopimelate	1	1	1	1	1	19161.5	18331.8	20427.6	12371.9	10918.4	11310.4	17730.2	1	1	1	265316	325259	264771	288794	279710	1.26	190.094	C7 H14 N2 O4	MESO-DIAMINOPIMELATE
L-selenomethionine	37785.7	45534.9	60693.1	38036.3	42817.3	113202	109522	104938	100651	123764	16400.4	10506.1	11325.5	22245.8	11314.6	1	1	1	1	1	2.49	191.006	C5 H11 N O2 Se	SELENOMETHIONINE
6-formylpterin	70447.7	105653	120687	123158	119115	81591	86333.9	80238.4	74909.2	70377.8	55466.2	92188	46341.3	50836.6	58770.4	65745.2	70051.9	55676	66840.9	62312	1.23	191.046	C7 H5 N5 O2	CPD0-1471
L-trihomomethionine	339940	222947	282572	345327	1	304742	331916	327511	305032	305972	1	336360	1	1	1	1	319557	301699	306652	310844	12.23	191.098	C8 H17 N O2 S	CPDQT-404
dehydroascorbate (bicyclic form)	1.0242e+06	811582	1.04321e+06	1.2156e+06	1.20506e+06	2.03083e+06	2.04641e+06	1.69337e+06	2028807	2.16217e+06	953783	901005	996130	779497	621762	281182	246874	259305	251824	170888	2.2735	192.025	C6 H8 O7	CPD-13907
L-dopachrome	1.0242e+06	811582	1.04321e+06	1.2156e+06	1.20506e+06	2.03083e+06	2.04641e+06	1.69337e+06	2028807	2.16217e+06	953783	901005	996130	1.03005e+06	836238	281182	246874	259305	251824	170888	2.335	192.025	C9 H6 N O4	L-DOPACHROME
N-hydroxy-L-dihomomethionine	17696.9	34980.2	45206.7	36421.2	34995.4	37382.6	35372.6	31836.4	30588.1	34299.6	20403.5	41962.3	34844.2	45489	29115.4	37594	37622.3	33724.3	26950.3	35341.3	0.96	192.073	C7 H14 N O3 S	CPD-14047
pseudoionone	59455.6	53292.4	61955.4	63136	11026	35119.3	1	44547.7	1	38438	46681.6	18847.1	49510.7	75571.8	5555.4	1	43462.9	28433.8	29014	23393.4	2.62647	192.149	C13 H20 O	CPD-13371
5-dehydro-D-gluconate	329241	313364	348188	384930	459109	1.21394e+06	381731	418222	1.11686e+06	622746	486808	465478	556671	437026	488456	1.012e+06	780840	699595	890901	923615	5.436	193.036	C6 H9 O7	5-DEHYDROGLUCONATE
leucodopachrome	963353	961322	1.03465e+06	1.144e+06	1.11502e+06	1.80731e+06	1.38285e+06	1.41455e+06	1.58333e+06	1.82665e+06	1.28551e+06	1.05082e+06	1.39056e+06	1.44598e+06	1124904	1.64439e+06	1.72203e+06	1.30209e+06	1.51124e+06	1.54977e+06	7.76	194.042	C9 H8 N O4	CPD-8652
N,N-dihydroxyhomomethionine	28702.6	32854.9	38253.2	522453	470802	1.01013e+06	804009	396816	1.25362e+06	1050026	912454	343247	990527	1.04823e+06	327792	800621	1.38963e+06	713852	908522	829118	7.6475	194.044	C6 H12 N O4 S	CPD-14046
6-hydroxymellein	1	1	1	12343.2	17722.4	17131.1	19298.2	18687.9	12988.7	19267.5	10825.5	1	1	1	1	1	1	1	1	1	5.93	194.064	C10 H10 O4	6-HYDROXYMELLEIN
(E)-geranylacetone	41214.7	49168.1	41273.4	47507.2	1	11343.8	18123.7	21379.7	19649.8	1	10624.7	20508.8	1	1	1	1	1	17262.9	10647.3	1	1.77	194.163	C13 H22 O	CPD-12901
3-(3,4-dihydroxyphenyl)pyruvate	1	1	1	1	1	1	1	1	1	1	1	1	30915.4	125672	123730	1	1	1	1	1	0.24	195.032	C9 H7 O5	34-DIHYDROXYPHENYLPYRUVATE
D-gluconate	1.31859e+06	1.31934e+06	1.2568e+06	1	1	3.30506e+06	2.82907e+06	3.20954e+06	3.03508e+06	3.08653e+06	2.45681e+06	2.17874e+06	2.61764e+06	2.36536e+06	2.39492e+06	3.15936e+06	3.19139e+06	1	2.97775e+06	2950381	7.03	195.051	C6 H11 O7	GLUCONATE
6-(hydroxymethyl)-7,8-dihydropterin	644442	12678.7	628939	12472.5	12983.7	332846	535428	620171	404447	45813.3	26688	18976.9	28332.5	34990.6	22981.8	1	345280	1	461502	444910	2.175	195.071	C7 H9 N5 O2	AMINO-OH-HYDROXYMETHYL-DIHYDROPTERIDINE
4,5-dihydroxyisophthalate	1208042	1.44194e+06	1.47716e+06	1.40121e+06	1.40289e+06	2324154	2.31414e+06	2.2352e+06	2.18479e+06	2.35271e+06	1.20713e+06	1.13072e+06	1.10058e+06	1.08391e+06	1.11783e+06	115134	135173	147336	156058	119009	2.49	195.996	C8 H4 O6	CPD0-1263
N-hydroxy-L-tyrosine	55625.4	49264.4	47383.8	41374.2	46384.7	66245.2	53375.8	306482	297217	287925	218323	175000	247251	224476	229279	60011.5	305747	206954	265760	275534	7.314	196.059	C9 H10 N O4	CPD-267
phlorisobutanophenone	16026.2	39794.1	11346.6	35039.9	48160.3	1	1	1	1	1	90038.7	90988	92977.1	72526.1	80995.3	1	1	1	1	1	6.385	196.074	C10 H12 O4	CPD-7104
geranyl acetate	47396.1	36558.4	28584.8	17660.4	22317.2	101459	107724	117700	166787	205518	1	89348.1	64144.8	59085.1	70387	11947.1	71400.6	68835	16012	1	2.455	196.142	C12 H20 O2	CPD-9758
(R)-3-(3,4-dihydroxyphenyl)lactate	1	1	1	1	1	1	1	1	1	1	1	1	1	1	12725.2	12559.5	13685	11743.9	1	14668.3	1.23	197.038	C9 H9 O5	CPD-6982
L-mimosine	1	1	1	1	1	19566	18913.5	17855.5	12518.6	18832.1	1	1	12071.5	10474.3	1	23989	18618.6	1	1	13249.4	7.03	197.056	C8 H9 N2 O4	AMINO-ETCETERA-PYRIDIN-1-YL-PROPANOATE
7-deoxyloganetate	1	1	1	1	1	1	36868.8	26947.7	1	17786.2	1	1	1	1	1	1	1	1	1	1	1.27	197.087	C10 H13 O4	CPD-9980
methyl ecgonone	146914	143920	132054	148040	146306	128769	136204	133928	120156	130629	145073	141145	142894	142661	134103	136211	125434	127023	124478	125210	12.22	197.106	C10 H15 N O3	CPD-9775
dinitrophenylhydrazine	25546.3	40196.7	40262.6	38942.2	41494.8	53034.4	45898.7	52789.8	53964.4	47169.3	13040.6	31950.6	12186.4	12786.6	14549.2	13894.1	14577.6	12581.9	12936	14227	1.23	198.035	C6 H6 N4 O4	DINITROPHENYLHYDRAZINE
2-amino-4,6-dinitrotoluene	1	10254.5	26977.5	23125.4	11882.9	1	1	15775.8	10399.8	1	1	10459	1	1	1	17440.1	11387.3	1	12546.9	11780.3	0.98	198.055	C7 H8 N3 O4	CPD-10450
harmol	84271.6	77718.6	78509.4	63784.9	68557.2	63289	53822	55249.5	60877	65987.2	57081.5	68824.6	60631.8	66732.6	57871	54188.9	47751.1	51457.8	63017.1	54448.9	9.55	198.083	C12 H10 N2 O	CPD-9941
p-chlorophenylalanine	520075	629572	512365	520800	599532	226811	301084	261493	261102	268255	379183	457766	322596	246996	358699	313027	339653	348364	332524	354517	1.24	199.035	C9 H10 Cl N O2	P-CHLOROPHENYLALANINE
N-prenylagmatine	981900	1.14758e+06	960957	1.46684e+06	1.42982e+06	1.16432e+06	1.36263e+06	1.14452e+06	1.18178e+06	1.35334e+06	1516889	1.19828e+06	1.33886e+06	1.50104e+06	1.21714e+06	1.25637e+06	1.31032e+06	1.42912e+06	1.24147e+06	1.26512e+06	12.98	200.196	C10 H24 N4	N-PRENYLAGMATINE
2-carboxy-1,4-naphthoquinone	1	1	1	11245	1	27228.7	25554.5	27989.1	31065.2	27647.4	11325	21628.9	12155	18446.6	12602	17197.6	16756.6	1	11428.8	16905.3	1.19	201.02	C11 H5 O4	CPD-18334
(S)-2-oxo-4-hydroxy-4-carboxy-5-ureidoimidazoline	1	1	1	11245	1	27228.7	25554.5	27989.1	31065.2	27647.4	11325	21628.9	12155	18446.6	12602	17197.6	16756.6	1	11428.8	16905.3	1.19	201.02	C5 H5 N4 O5	CPD-5821
bergaptol	16710.3	11846.3	25043.6	24662.6	23816.9	1	53953.9	1	60754.9	60349.1	16836.1	23853.7	12009.3	17594.3	25256.2	26759.5	1	1	17456.3	18153.1	1.87	202.024	C11 H6 O4	BERGAPTOL
2-[(2'-methylsulfanyl)propyl]maleate	16710.3	11846.3	25043.6	24662.6	23816.9	1	53953.9	1	60754.9	60349.1	16836.1	23853.7	12009.3	17594.3	25256.2	26759.5	1	1	17456.3	18153.1	1.87	202.024	C8 H10 O4 S	CPD-19477
(indol-3-yl)pyruvate	1	1	1	1	1	1	1	1	1	1	1	125119	195428	139826	239755	1	1	1	1	21884.9	0.98	202.05	C11 H8 N O3	INDOLE_PYRUVATE
4-(indol-3-yl)butanoate	1	1	1	1	1	1	1	1	1	1	56546.6	41568.5	44682.8	39681.4	28002	1	1	1	1	1	9.69	202.082	C12 H12 N O2	CPD-10507
4-methylene diaminopimelate	12364.4	18322.7	11303.6	17455.4	19121.4	43709.1	41030.6	40251.1	39076.2	36840.7	1	17556.7	16716.4	17874.7	12048	21299.5	26082.5	18349.6	31921.1	26013.2	1.27	202.093	C8 H14 N2 O4	CPD0-1500
N2-acetyl-L-Lysine	94981	110786	112601	112784	156465	56618.2	67745.7	72914.6	61740.3	37133.6	44931.8	81335	49243.9	34846.6	49366.4	44804.6	40519.8	49815.8	57127.7	56053	1.3	202.131	C9 H18 N2 O3	N-ACETYL-L-LYSINE
dodecane-1,7-diol	270744	260006	259321	264155	1	319350	285748	324810	1	291612	261172	270066	279916	276484	271764	326588	332077	282974	322656	325687	1.31	202.189	C12 H26 O2	CPD-17647
1,4-dihydroxy-2-naphthoate	178201	133660	114375	109379	119342	77702.7	67848.2	78411.8	72712.2	78980.2	75234.3	64866.6	69961	61123.3	67990.6	86102.3	86899.4	72302.9	86904.7	85360.6	0.98	203.034	C11 H7 O4	DIHYDROXYNAPHTHOATE
8-(methylsulfanyl)-2-oxooctanoate	839270	826134	772621	833184	916074	1.13505e+06	989039	710456	1.0246e+06	1.053e+06	480518	728478	867268	884657	520214	840760	566482	365845	533503	525496	1.33	203.077	C9 H15 O3 S	CPDQT-29
(E)-9-(methylsulfanyl)nonanal oxime	188244	167971	172826	167198	159424	103962	111046	104822	114605	109286	148303	150596	178319	178824	158089	52065	45805.3	28935.6	31930.8	37623.3	2.48	203.134	C10 H21 N O S	CPDQT-262
indole-3-lactate	55810.6	49552.8	71382.9	59642	65541.3	113721	113506	103409	112459	115557	54152.5	56949.2	47206.8	63099.3	64617.7	56411.2	42032.4	44932	51182.8	49927.8	1.89	204.061	C11 H10 N O3	INDOLE_LACTATE
D-tryptophan	1.28587e+06	995061	1.5484e+06	1.10522e+06	1.4037e+06	1.50312e+06	3074660	3517611	5.01615e+06	2.9436e+06	2020785	812240	953458	2136461	2.27145e+06	1.15137e+06	1.84278e+06	1.6228e+06	1.80592e+06	1.75219e+06	3.3	204.093	C11 H12 N2 O2	D-TRYPTOPHAN
N-amino DAP	709255	411656	626069	1	649152	2.01698e+06	2009660	2.3183e+06	2.33912e+06	2.20111e+06	609217	495680	599870	631880	652446	819495	812394	704382	746378	790434	3.26	204.095	C7 H14 N3 O4	CPD0-1498
(R)-lipoate	46591.7	38247.9	21961.1	20619.6	33913	12485.7	12005.9	19883.4	16864.7	17676	12456.6	1	10531.1	10875.6	1	17402.9	16873.5	1	17121.1	10946.7	0.98	205.03	C8 H13 O2 S2	LIPOIC-ACID
N-hydroxy DAP	11719.5	19464.3	11697.3	1	17468.3	1	1	11728.5	1	11551.3	1	1	12111.7	1	19353.1	1	1	1	17764.8	1	17.23	205.079	C7 H13 N2 O5	CPD0-1499
1-(methylsulfanyl)-8-aci-nitrooctane	1	1	1	1	1	1	1	1	1	1	1	41437.5	29130.2	61098.4	29982.4	1	1	1	1	1	0.98	205.116	C9 H19 N O2 S	CPD-12401
Se-methyl-Se-L-methionine	1	1	1	1	1	78882	59782.3	1	1	52967.5	46521.5	1	68821	1	1	61150.6	1	1	1	43272.2	7.77	206.019	C6 H14 N O2 Se	CPD-12025
3-[(2'-methylsulfanyl)ethyl]malate	59554.1	54878.2	42073.2	55839.1	67837.1	82007	66868.4	71358.3	69671.8	80022.1	82014.8	61727.6	70852.9	56539.3	67087.8	1	1	1	1	1	2.55	206.022	C7 H10 O5 S	3-2-METHYLTHIOETHYLMALIC-ACID
3-hydroxy-2-oxo-(indol-3-yl)acetate	50425.7	62709.6	67701.6	73297.9	78465.9	124540	87075.8	92742.1	108387	123467	89995.5	51865.9	67504.9	95866.3	72221.8	103660	118405	88075.2	101718	110065	7.75	206.041	C10 H8 N O4	DIOXINDOLE-3-ACETATE
N-hydroxytrihomomethionine	155460	254349	112961	18230	19977.1	41696.4	52003.5	40505.8	111036	39117.9	13897	111273	19619.8	32938.7	18112.1	33310.7	41590.1	22610.6	31084.7	86829.1	5.8745	206.081	C8 H16 N O3 S	CPD-14049
dihydrolipoate	148998	158195	161567	170851	1	285310	1	218078	251227	278153	1	159072	1	1	186906	256124	1	200161	235465	1	7.76	207.052	C8 H15 O2 S2	CPD-296
dihydrolipoamide	29433.8	24030.8	31765	33212.2	24551.3	79094.9	77092.4	77983.4	83379.6	82356.7	54147.2	59865.2	69406.7	57678.1	58159.6	87568.2	84974.4	61911.1	77024.4	79684.9	7.02	207.072	C8 H17 N O S2	DIHYDROLIPOAMIDE
arabidopate	1	11795.7	68720.6	46596.1	50718.1	55888.2	42257.8	74554.3	55285.5	43008.4	1	1	1	1	1	1	1	1	1	1	1.53667	207.998	C9 H4 O6	CPD-18130
D-glucarate	10929	25196.6	48486.1	39314.9	39065.4	28364.4	26873.2	29068.7	20549.1	21891	1	21664.4	11205.8	18970.9	11281.7	34846.4	40580.6	29931	38893.6	46111.6	0.99	208.016	C6 H8 O8	D-GLUCARATE
2-amino-6-carboxamido-7,8-dihydropteridin-4-one	1	1	1	1	1	1	1	1	1	1	12177.4	1	30203.8	32708.8	20272.9	1	1	1	1	1	6.15	208.071	C7 H8 N6 O2	CPD0-1717
6-methoxymellein	29062.5	23127.7	29764.5	31223.4	30474.1	84715.3	76259.9	83463.6	81999.3	83107.5	12177.4	53762.4	30203.8	1	20272.9	86861	80891.1	59941.6	78191.6	78393.8	6.89105	208.079	C11 H12 O4	6-METHOXYMELLEIN
L-kynurenine	29062.5	23127.7	29764.5	31223.4	30474.1	84715.3	76259.9	83463.6	81999.3	83107.5	59358	53762.4	70479.3	57474.1	59077.4	86861	80891.1	59941.6	78191.6	78393.8	7.03	208.079	C10 H12 N2 O3	CPD-14736
(2S,3R,6S)-3-fluoro-2,6-diaminopimelate	29062.5	23127.7	29764.5	31223.4	30474.1	84715.3	76259.9	83463.6	81999.3	83107.5	59358	53762.4	70479.3	57474.1	59077.4	86861	80891.1	59941.6	78191.6	78393.8	7.03	208.079	C7 H13 F N2 O4	CPD0-1501
betalamate	59109.6	59729.2	61497.7	56478.4	55222.3	70276.9	72928.4	69193.2	80087.3	70172.5	64797.6	67494.7	78588.9	82340.1	76818.7	48603.7	52864.4	50227.4	40739.1	49763.3	1.91	209.028	C9 H7 N O5	CPD-8651
5-hydroxyferulate	374046	1	11182.6	1	1	564011	633303	578610	28261.5	1	329099	469213	1	1	1	1	1	1	1	1	1.88	209.051	C10 H9 O5	5-HYDROXY-FERULIC-ACID
6-(4-methyl-2-oxopentyl)-4-hydroxy-2-pyrone	1.39334e+06	1.37595e+06	1106625	1	1	253120	226362	1	1	870060	1	583097	206467	304917	869680	746653	236242	1	1	574376	7.73	209.087	C11 H13 O4	CPD-7147
(S)-9-(2,3-dihydroxypropyl)-adenine	1.39334e+06	1.37595e+06	1.41244e+06	1.47071e+06	1.36992e+06	1.93201e+06	1.68978e+06	1688262	1.80117e+06	2096591	1510616	1.31917e+06	1.5908e+06	1688484	1463001	1.92278e+06	1.96022e+06	1.71448e+06	1.8711e+06	1867120	7.76	209.088	C8 H11 N5 O2	S-9-23-DIHYDROXYPROPYL-ADENI
DIMBOA	1	1	1	24408.2	44878.4	44474.8	46473.7	44367.2	37869.4	43667.3	32973.6	10780.2	1	1	16071.5	11340	1	1	1	1	5.93	210.038	C9 H8 N O5	CPD-6366
thiolactomycin	80143.2	1	1	1	1	68577.6	63466.5	67878.6	1	62879.8	1	1	1	1	1	1	1	1	1	1	1.22	210.079	C11 H14 O2 S	CPD0-1242
O(2),1,9-trimethylurate	80143.2	87214.9	87348.3	89961.6	92417.8	68577.6	63466.5	67878.6	58952.6	62879.8	57062.5	66964.9	54044.7	49224.2	63195.1	67954.6	77102.5	65512.2	59478.5	69642	1.21	210.079	C8 H10 N4 O3	CPD-12507
sinapyl alcohol	1	18076.2	24508.6	26118	34604.9	109388	91600	100925	111044	135278	42843	39447.9	51608.8	32769.5	81680.5	72227.3	75481.2	61800.8	68599	70466	5.56	210.09	C11 H14 O4	SINAPYL-ALCOHOL
N,N-dihydroxy-L-tyrosine	1	45214.6	11346.6	46200.1	1	1	1	1	1	1	1	1	1	1	1	1	1	1	1	1	3.09	212.049	C9 H10 N O5	CPD-7070
benzylbenzoate	1	1	1	1	1	1	1	1	1	1	1	429546	566596	699658	639636	1	1	1	1	1	0.14	212.084	C14 H12 O2	CPD-6443
harmine	1	1	29200.5	52520.2	17548.9	16149.1	1	68941	19271.8	1	1	1	1	64086.8	1	28200.3	1	1	1	1	31.85	212.1	C13 H12 N2 O	CPD-9940
dethiobiotin	181111	148730	222392	161770	165425	278601	144940	361977	554519	319314	119605	74379	248987	79311.6	314246	259991	174838	286668	200413	189549	7.26	213.121	C10 H17 N2 O3	DETHIOBIOTIN
3-oxo-dodecanoate	977161	926669	714495	714869	1.95173e+06	110429	164688	1	1	159842	1	730374	1	180551	397004	284012	189165	491550	203460	204736	1.78	213.143	C12 H21 O3	3-OXODODECANOATE
2-C-methyl-D-erythritol 4-phosphate	1	10254.5	26977.5	23125.4	11882.9	1	1	15775.8	10399.8	1	1	10459	1	1	1	17440.1	11387.3	1	12546.9	11780.3	0.98	214.029	C5 H11 O7 P	2-C-METHYL-D-ERYTHRITOL-4-PHOSPHATE
(2,6-difluoro-4-hydroxyphenyl)pyruvate	332295	343684	370827	381339	355910	257361	76271.5	420091	448209	259506	394961	363283	396051	423431	388897	498667	490400	458840	491016	491881	7.76	215.018	C9 H5 F2 O4	26-DIFLUORO-4-HYDROXYPHENYLPYRUVATE
kinetin	12524.3	1	1	11534.4	17680.5	55470.9	46147.4	50799.7	49448.2	51487.4	34063.1	30099.5	44097.7	41485.9	34769.2	51106.4	52189	30979.3	39620.4	47927.1	7.03	215.079	C10 H9 N5 O	CPD-4609
6-(N-isopent-2-enyl-N-methylamino)-purine	323548	347319	423984	375488	394756	296150	349598	393275	294845	216759	273628	360490	270002	272951	321164	295586	268333	261169	295670	291647	1.23	216.132	C12 H16 N4	CPD-5484
4-nitrophenyl phosphate	1.11987e+06	1.124e+06	1.21539e+06	1.1526e+06	1.34702e+06	545645	656027	594342	581362	635979	1.08245e+06	1.10446e+06	964778	897228	1.03274e+06	1.5696e+06	1.66617e+06	1.70681e+06	1.65219e+06	1.69081e+06	0.99	216.975	C6 H4 N O6 P	CPD-194
brocresine	1.24233e+06	1.23976e+06	1.3585e+06	1.28962e+06	1.52279e+06	618897	739715	670124	648790	714424	1.22475e+06	1.24891e+06	1.08573e+06	1.01746e+06	1168424	1774552	1.887e+06	1.93404e+06	1.87429e+06	1.91193e+06	0.99	216.975	C7 H8 Br N O2	CPD-15233
3-carboxy-6-(methylsulfanyl)-2-oxohexanoate	1	1	1	1	1	19084	1	1	11576.7	17359.1	10668.3	1	1	1	11706	18275.5	1	1	1	1	7.77	218.025	C8 H10 O5 S	CPD-19491
(+)-hydantocidin	1	1	1	1	1	1	1	1	1	1	146585	132556	137660	112207	108997	1	1	1	1	1	9.69	218.056	C7 H10 N2 O6	CPDQT-5
4-methoxy-3-indolylmethylisothiocyanate	1	1	1	1	1	1	1	1	1	1	146585	132556	137660	112207	108997	1	1	1	1	1	9.69	218.056	C11 H10 N2 O S	CPDQT-433
solavetivone	270744	260006	259321	264155	212385	319350	254706	289134	262776	291612	261172	270066	279916	276484	271764	326588	332077	282974	322656	325687	1.404	218.163	C15 H22 O	CPD-4721
(3E,7E)-4,8,12-trimethyltrideca-1,3,7,11-tetraene	26174.6	20057.7	27751.4	28378.8	36102.3	10753.6	1	10895.9	13254.3	1	11381.5	26794.5	12215.1	1	11228.2	19863	12676.9	17328.3	13070.3	19186.9	15.39	218.203	C16 H26	CPD-8846
N2-hydroxy-L-tryptophan	16799.9	79153.7	91824.4	104473	122217	19266.4	67334.9	19206.7	45373.7	13619.6	100231	98914.9	11962.2	84649.8	18899.5	77877.2	89157.1	50516.4	77334.5	76351.7	5.9925	219.074	C11 H11 N2 O3	CPD-13026
trans-zeatin	2.14136e+06	2.06092e+06	2.05864e+06	2.14671e+06	2379196	3.15737e+06	2.93017e+06	3508836	3077182	3059366	2.25053e+06	2.14068e+06	2569665	2.57717e+06	2.44572e+06	1.65989e+06	1.55476e+06	1.22244e+06	1.53521e+06	1.43407e+06	2.47	219.108	C10 H13 N5 O	CPD-4210
3-[(3'-methylsulfanyl)propyl]malate	55810.6	49552.8	71382.9	59642	65541.3	113721	113506	103409	112459	115557	54152.5	56949.2	47206.8	63099.3	64617.7	56411.2	42032.4	44932	51182.8	49927.8	1.89	220.035	C8 H12 O5 S	CPDQT-36
2-succinylbenzoate	55810.6	49552.8	71382.9	59642	65541.3	113721	113506	103409	112459	115557	54152.5	56949.2	47206.8	63099.3	64617.7	56411.2	42032.4	44932	51182.8	49927.8	1.89	220.035	C11 H8 O5	O-SUCCINYLBENZOATE
thidiazuron	11258	17472.6	32011.2	22276.6	19958.2	1	1	1	1	1	1	1	1	63099.3	1	56411.2	42032.4	1	51182.8	49927.8	1.415	220.035	C9 H8 N4 O S	THIDIAZURON
L-histidinol phosphate	11258	17472.6	32011.2	22276.6	19958.2	1	1	1	1	1	1	1	1	1	1	1	1	1	1	1	0.96	220.049	C6 H11 N3 O4 P	L-HISTIDINOL-P
5-hydroxy-L-tryptophan	91071.5	24658	86839	25247.2	37197.1	55411.2	52907.3	60788.7	57169	47952.4	73254.5	69368.1	76570.1	76185.8	73838.8	90306.3	12126.8	11789	12409.2	11283.2	1.6415	220.082	C11 H12 N2 O3	5-HYDROXY-TRYPTOPHAN
N-hydroxy-tetrahomomethionine	1	1	1	1	1	12138.3	11078.3	11551.7	12836.9	11763.3	1	1	1	1	10925.9	1	10895	1	1	11152	1.26	220.103	C9 H18 N O3 S	CPD-14051
3-deoxycapsidiol	104459	129400	96397.9	108637	94661.7	122001	105832	175806	127611	82077.4	18049.9	37591.4	23986.9	1	30002.3	60075.1	53380.7	37312.9	35673.7	39470.9	7.1	220.186	C15 H24 O	CPD-4663
cycloheptadienyl	1	11900.4	17480.3	18230	19977.1	41696.4	20931.9	30991.4	1	39117.9	13897	1	1	32938.7	18112.1	33310.7	41590.1	22610.6	31084.7	31514	7.76	222.055	C11 H10 O5	CPD0-1681
L-cystathionine	255595	258820	275795	275096	295526	349184	332756	1	1	333758	276021	275986	273596	301738	302323	267199	253384	223420	260837	254954	1.86	222.071	C7 H14 N2 O4 S	L-CYSTATHIONINE
N, N-dihydroxytrihomomethionine	680069	709513	610114	691390	724328	684881	1	633226	656386	561520	734636	744473	770421	1	1	1	1	746967	692123	700250	12.89	222.087	C8 H16 N O4 S	CPD-14050
5-isobutylthioribose	680069	709513	610114	691390	724328	684881	638551	633226	656386	684521	734636	744473	770421	725826	747705	728171	706668	746967	692123	700250	12.89	222.087	C9 H18 O4 S	5-ISOBUTYLTHIORIBOSE
D,L-5-fluorotryptophan	680069	709513	610114	691390	724328	684881	431784	633226	656386	684521	734636	744473	770421	725826	747705	728171	706668	746967	692123	700250	12.89	222.087	C11 H11 F N2 O2	DL-5-FLUOROTRYPTOPHAN
coniferyl acetate	680069	709513	610114	691390	724328	684881	431784	633226	656386	684521	734636	744473	770421	725826	747705	728171	706668	746967	692123	700250	12.89	222.087	C12 H14 O4	CPD-9875
buthionine sulfoximine	1	1	1	1	29439.1	22133.7	16928.8	42989.5	24812.6	10627.8	1	1	1	1	1	1	1	1	1	1	2.54	222.098	C8 H18 N2 O3 S	BUTHIONINE-SULFOXIMINE
rishitin	16609.8	12102	10982.5	17358.8	11734.7	1	1	1	1	1	1	1	1	1	1	1	1	1	1	1	10.56	222.16	C14 H22 O2	CPD-4745
2-cis,6-trans-farnesol	240902	261982	241752	246315	397566	63637.1	208306	281315	198803	50508.1	109202	171903	101211	75995.7	117799	119411	48609.2	51897.1	133205	120267	3.88	222.194	C15 H26 O	2-CIS6-TRANS-FARNESOL
olivetolate	35372.8	43906.1	24740.6	42586.5	44667.8	35365.4	39052.7	36308.9	42379.6	43857.1	52983.6	42392.3	50512.5	45342.3	37396.2	46286.6	42483.9	45993.3	43489.6	38846.9	12.89	223.09	C12 H15 O4	CPD-7165
4-amino-4-deoxychorismate	62313.1	76207.9	82544.7	88017.9	236472	592431	505094	544568	535168	555051	428360	371518	451771	396887	407257	556831	558089	403828	507300	504853	7.17	224.052	C10 H10 N O5	4-AMINO-4-DEOXYCHORISMATE
3-chlorodiaminopimelate	62313.1	76207.9	82544.7	88017.9	89998.3	148988	106804	110443	112308	139847	108947	84973	104383	123770	84555.7	116878	141571	102286	119634	119194	7.76	224.055	C7 H13 Cl N2 O4	CPD0-1502
(-)-methyl jasmonate	419630	390279	369643	401351	410303	348655	371212	336499	353675	363661	405070	443769	424820	433651	387561	380396	367523	359162	355157	359519	11.81	224.138	C13 H20 O3	CPD1F-2
trans-tuberonic acid	20727.3	17379.1	1	12824.3	12945	1	1	1	1	1	1	1	11777	1	1	1	1	1	1	1	1.23	225.109	C12 H17 O4	CPD-11253
L-arogenate	1	155467	163467	191858	164793	263996	213444	1	247060	261996	182089	172651	195550	230372	180989	258364	273217	221411	236626	251830	7.75	226.066	C10 H12 N O5	CPD-659
pinosylvin monomethylether	112590	103203	93190.9	107975	144434	464556	403148	525403	430933	445110	151437	108885	138710	124093	154540	1	1	1	1	1	2.53	226.093	C15 H14 O2	CPD-6964
2-pentadecanone	671662	552797	588366	587091	721097	386688	347257	423774	476974	386443	392905	559488	463585	361406	418216	558405	460754	490109	451802	479379	15.39	226.23	C15 H30 O	CPD-7898
2,4,6-trinitrotoluene	71352.8	108579	56464.9	75435.3	90592.4	27260.9	11743	32374	18688.4	25110.7	24861.3	49106.8	1	29897.3	17292.5	24143.2	18723.7	17413.8	20194.5	10403.9	5.05631	227.019	C7 H5 N3 O6	CPD-9138
petiveriin	1	1	1	1	17666.8	30252.4	21501.3	23823.4	12167.3	10612.7	35839	16907.9	37653.8	1	31400	24298.9	31818	17877.8	28721.4	31219.4	5.71	227.058	C10 H13 N O3 S	CPD-12486
2'-deoxycytidine	31519.6	32017.9	17541.3	19248.9	63396	1	1	1	1	1	1	22258.4	1	1	13549.4	1	1	1	1	1	1.23	227.089	C9 H13 N3 O4	DEOXYCYTIDINE
myristate	385788	431432	351281	437052	412562	477330	387393	493817	416369	345807	307842	379077	320543	311709	321436	238555	341112	281558	265413	233675	1.04	227.194	C14 H27 O2	CPD-7836
2'-deoxyuridine	155460	69370.9	112961	155131	194683	92693	248868	53687.5	111036	10236.9	23220.5	17680.5	19619.8	1	11536.9	79720.3	69797.7	92625.9	16525.5	86829.1	3.59	228.072	C9 H12 N2 O5	DEOXYURIDINE
trans-resveratrol	155460	69370.9	112961	155131	194683	92693	248868	53687.5	111036	10236.9	23220.5	17680.5	19619.8	1	11536.9	79720.3	69797.7	92625.9	16525.5	86829.1	3.59	228.072	C14 H12 O3	CPD-83
bis-noryangonin	46685.4	57228.2	76475.9	71939.2	68273.2	56406.1	45554.6	58320.7	51156.4	53119.1	32412.3	53640.1	33802.3	39992	38094.5	69971.1	70297.4	59574.6	72127.4	67138.6	0.99	229.049	C13 H9 O4	CPD-6956
aucuparin	17574.2	10525.2	16105.8	11001.3	17315	16231.6	1	12193	17070.1	11640.6	1	1	15773.3	23213.5	11530.5	1	11377.2	1	1	1	1.27	230.088	C14 H14 O3	CPD-14666
2,7-dihydroxycadalene	37333.5	37504.8	22556.8	29893.2	58611.7	10947.7	24345.7	12802.9	17200.1	1	19117.4	1	26546.2	1	1	20081.1	1	1	11902	17417.9	2.01	230.128	C15 H18 O2	CPD-9752
zealexin B1	75170.4	89522.1	74243.4	71634.6	67356.9	72121.4	80975.4	77889.5	78222.8	73948.1	91649.2	71134.7	71048.8	71144	73074.8	66325.1	77847.5	72980.6	77296.9	77882.8	1.609	231.143	C15 H19 O2	CPD-13572
(-)-curcuquinone	25089.1	11020.4	72922.1	38039.3	42058.3	40416.5	38695.3	35929	38168.2	30390.7	40787	24751.8	20993.1	30680.7	18711	10512.9	10900.9	45522.4	37310	34663.9	1.01	232.144	C15 H20 O2	CPD-9877
sterone-ring	2.46216e+06	2.68064e+06	3.53056e+06	2855886	3.1544e+06	3.44353e+06	3.73749e+06	3.21519e+06	3.1257e+06	3365460	2.80668e+06	1	3.69284e+06	3.36019e+06	3029809	3.29833e+06	3.24739e+06	3.65955e+06	2.98321e+06	2.9106e+06	10.32	232.222	C17 H28	STERONE-RING
L-hexahomomethionine	1	1	1	1	1	1	1	1	11935.7	24169.1	1	1	24091.5	26353.9	11063.1	32422.5	37175.3	25887.5	1	1	1.32	233.137	C11 H23 N O2 S	CPDQT-277
zealexin A1	848659	988724	890299	914053	992094	644086	553417	585257	548417	511555	701698	690234	646028	768715	626717	1.09315e+06	1247044	940116	1	1173308	5.07	233.157	C15 H21 O2	CPD-13573
N-hydroxypentahomomethionine	183417	200793	228187	222029	221951	143003	130427	117162	128763	150631	204381	185579	185910	195219	195694	134309	141840	124392	134682	132597	1.24	234.116	C10 H20 N O3 S	CPD-14039
carboxin	146914	143920	132054	148040	146306	128769	136204	133928	120156	130629	145073	141145	142894	142661	134103	136211	125434	127023	124478	125210	12.22	235.062	C12 H13 N O2 S	CPD0-1366
D-erythro-imidazole-glycerol-phosphate	11258	17472.6	32011.2	22276.6	19958.2	1	1	1	1	1	1	1	1	1	1	1	1	1	1	1	0.96	236.023	C6 H9 N2 O6 P	D-ERYTHRO-IMIDAZOLE-GLYCEROL-P
(S)-tetrahydroprotoberberine	1	1	1	1	1	1	11039.1	31512	1	18337.6	1	1	1	1	1	1	1	1	1	1	1.61	236.136	C17 H18 N	S-781314-TETRAHYDROPROTOBERBERINE
(1S,6R)-2-succinyl-6-hydroxy-2,4-cyclohexadiene-1-carboxylate	95920	97575.9	102416	114166	117173	231386	183290	1	1	210004	117723	101020	130652	138455	122557	76572.4	59082.7	1	69171.5	48807.4	1.35	238.045	C11 H10 O6	SUCCINYL-OH-CYCLOHEXADIENE-COOH
alizarin	1	1	1	1	1	1	1	1	1	1	56546.6	41568.5	44682.8	39681.4	28002	1	1	1	1	1	9.69	240.037	C14 H8 O4	ALIZARIN
chrysophanol anthrone	1	20678.8	1	13483.9	14180.6	19267.1	14008.2	22129.1	1	13974.3	1	1	1	1	1	11543.4	12528.7	11771.3	1	12657.2	1.24	240.081	C15 H12 O3	CPD-11587
menaquinone-1	51368.5	45031.2	1	1	1	1	1	1	1	1	1	1	1	1	1	45906.3	11674	66286.3	37634.4	22410	4.12	240.111	C16 H16 O2	CPD0-1367
palmitaldehyde	1	12354.7	11233.3	18850.5	17508.5	1	1	24091.3	24182.1	32152.6	23650.8	18795.2	24520.6	19175.1	24045.8	17503.2	16952.6	23985	18154.6	17115.8	21.37	240.245	C16 H32 O	PALMITALDEHYDE
(6R)-L-erythro-5,6,7,8-tetrahydrobiopterin	1	18199.1	11462.9	11385.5	12302.7	33833.9	31149.9	34268.2	31818.5	36894.2	11987.5	12103.3	16916.6	25269	13563.6	18436.2	20035.6	20612.5	27410	19509	4.79368	241.119	C9 H15 N5 O3	CPD-14053
2-deoxyglucose 6-phosphate	55810.6	49552.8	71382.9	59642	65541.3	113721	113506	103409	112459	115557	54152.5	56949.2	47206.8	63099.3	64617.7	56411.2	42032.4	44932	51182.8	49927.8	1.89	242.016	C6 H11 O8 P	2-DEOXYGLUCOSE-6-PHOSPHATE
thymidine	472591	480952	428590	467935	521515	339290	253491	321267	296713	320451	357866	314458	336480	363120	314123	591625	646284	502033	624311	601723	5.06	242.093	C10 H14 N2 O5	THYMIDINE
3-methoxy-4',5-dihydroxy-trans-stilbene	472591	480952	428590	467935	521515	339290	253491	321267	296713	320451	357866	1	336480	363120	314123	591625	646284	502033	624311	601723	5.06	242.093	C15 H14 O3	CPD-12871
isopentenyl diphosphate	46591.7	38247.9	27923.3	26389.7	33913	18945.6	12005.9	19883.4	16864.7	17676	17718	16517.2	10531.1	10875.6	1	17402.9	22213.6	1	17121.1	10946.7	0.98	242.985	C5 H9 O7 P2	DELTA3-ISOPENTENYL-PP
1,3,7-trihydroxyxanthone	284592	335225	485411	441892	17666.8	30252.4	21501.3	23823.4	12167.3	10612.7	35839	16907.9	37653.8	260820	31400	24298.9	31818	17877.8	28721.4	31219.4	4.5325	243.032	C13 H7 O5	CPD-6883
biotin	79337.1	114735	106351	107225	121311	67534.6	75954.5	22928.2	69870	34595.7	31496	66389	45944.2	28468.7	11502.2	27077.7	29554.6	12361.5	20060.9	18824.4	4.1685	243.082	C10 H15 N2 O3 S	BIOTIN
cytidine	79337.1	114735	100336	107225	121311	67534.6	1	87301.1	1	58625.4	1	66389	1	32861.4	45914.8	72092.6	74613.7	64989.3	74509.1	82586.9	1.23	243.082	C9 H13 N3 O5	CYTIDINE
N-(2-methoxy-4-pyridyl)-N'-phenylurea	1	1	1	1	1	1	1	1	1	1	1	1	1	1	1	15680.9	56246.8	1	6231.51	23583.7	5.03	243.098	C13 H13 N3 O2	CPD-5482
O-topolin	163787	1	1	1	1	1	1	1	1	1	108721	135848	75215.5	71070.4	93055	80771.9	1	84556.7	88523.6	94396.2	1.24	243.12	C12 H13 N5 O	CPD-6161
uridine	680069	720188	604961	701074	725783	679751	628309	644102	634044	667451	768749	750470	760709	763958	742354	721858	709115	741796	728140	714128	12.89	244.069	C9 H12 N2 O6	URIDINE
L-leucyl-L-leucine	240902	261982	241752	246315	397566	182316	208306	281315	94810.4	79486.9	109202	171903	100801	95828.9	94322.9	87678.9	73822.4	78810.4	84472.7	78707.8	9.61	244.176	C12 H24 N2 O3	L-LEUCYL-L-LEUCINE
pyridoxal 5'-phosphate	27711.3	40228	33007.9	43158.5	31838.2	54673.2	63472.2	41482.1	52247.2	49154.1	46098.1	35155.9	36025.9	17791.5	39419.1	1	1	1	1	1	2.53	245.011	C8 H8 N O6 P	PYRIDOXAL_PHOSPHATE
ellipticine	799123	887318	1	881311	1	1.03448e+06	1.07536e+06	1.02336e+06	988473	1.00004e+06	1	953742	931417	918984	961525	783814	795862	714070	799702	1	1.31	246.115	C17 H14 N2	CPD-17667
lacinilene C	419630	390279	369643	401351	410303	348655	371212	336499	353675	363661	405070	443769	424820	433651	387561	380396	367523	359162	355157	359519	11.81	246.12	C15 H18 O3	CPD-9754
D-octopine	6563926	7.00661e+06	7058396	7421081	8.12259e+06	5.39424e+06	4618737	4869975	4.673e+06	4571492	5.79671e+06	5117364	5.62745e+06	6020919	5306466	9545952	10600000	8.0752e+06	9724755	9816520	5.08	246.135	C9 H18 N4 O4	CPD-309
geranylhydroquinone	1	1	1	1	1	19132.1	23525.8	19789.6	19763.8	26767	17488.3	35860.7	28690.2	41365.7	23097.9	30733.6	26263.1	29981.4	34301.2	24688.9	8.8	246.165	C16 H22 O2	CPD-9319
pyridoxamine 5'-phosphate	1.39334e+06	1.37595e+06	1.41244e+06	1.47071e+06	1.36992e+06	1.93201e+06	1.68978e+06	1688262	1.80117e+06	2096591	1510616	1.31917e+06	1.5908e+06	1688484	1463001	1.92278e+06	1.96022e+06	1.71448e+06	1.8711e+06	1867120	7.76	247.044	C8 H12 N2 O5 P	PYRIDOXAMINE-5P
N-(2-chloro-4-pyridyl)-N'-phenylurea	1	1	1	1	1.31137e+06	1862597	1.65731e+06	1	1.71833e+06	1.93888e+06	1.44648e+06	1	1.5908e+06	1.69369e+06	1	1.84947e+06	1909228	1.67067e+06	1	1.80843e+06	7.77	247.044	C12 H10 Cl N3 O	CPD-5481
4-bromoisophthalate	31595.2	36684.2	28952.4	24771.8	23223.1	1	16137.2	11091.9	16552.9	10988	28568.2	1	57141.9	46075.9	38896.1	12760.7	17839.6	19328.7	12218.7	17801	1.76	247.961	C8 H9 Br O4	CPD0-1269
3-[(5'-methylsulfanyl)pentyl]malate	10497.9	10753.7	10991.4	1	22084.6	76419.2	69975.9	80800.8	74290.6	81575.9	24811	1	16457.5	1	17598.1	32253.5	26907.4	19095	26442.8	29045.3	2.31647	248.075	C10 H16 O5 S	CPDQT-38
lupanine	419455	541804	549563	545875	542312	566668	540588	565681	556568	547918	615552	592991	643459	626164	513784	530365	531405	541403	529218	509161	10.32	249.199	C15 H25 N2 O	CPD-8917
methyl (2E,6E)-farnesoate	16703.1	11806.7	11164.5	17066.1	1	10467.9	17360.2	15861.4	11755.5	11070.1	10822.6	16717.4	24643.2	18068.7	16484.5	11825.8	10521.6	10929.7	16422.2	18185	16.99	250.193	C16 H26 O2	CPD-12586
2'-deoxyadenosine	977161	926669	714495	714869	1	110429	164688	1	224270	159842	1	730374	1	180551	397004	284012	189165	1	203460	204736	1.78	251.099	C10 H13 N5 O3	DEOXYADENOSINE
(7S)-cis-hinokiresinol	37054.9	52556.5	46389	41620	41246.1	1	33405.5	50833.4	30557.7	26930.9	1	29445.2	1	1	1	33023.2	36215.2	29979.9	32440.8	27680.4	1.28	252.115	C17 H16 O2	CPD-17604
3-hydroxy-15-dihydrolubimin	32663.6	11149.1	17535.2	17459.9	24723	28526.6	33348.2	26597.5	28345.3	32376.1	17179.7	17428.1	37260.4	17931.5	39034.5	17979.2	23691	27740.9	18942.3	11462.8	8.556	254.183	C15 H26 O3	CPD-4746
(2S)-pinocembrin	840872	1021735	829520	957556	999222	793154	854695	1.2195e+06	1	622544	613743	994763	594201	577472	777409	1	1	456698	543102	531640	1.3	255.071	C15 H11 O4	CPD-6991
7,8-dihydromonapterin	12347.7	13506.2	25419.9	23104.7	21781.7	14322.7	19168.7	17664.3	14945.4	12691.6	17086	13262.7	12078.4	18208.5	13125.2	13585.4	14273.5	19042.7	12533.6	19293.9	1.24	255.091	C9 H13 N5 O4	CPD-11770
palmitate	635927	438289	472534	458696	612515	325853	285715	327530	396819	321333	332025	453610	333095	269234	342509	444738	362271	399518	356483	388798	15.4	255.228	C16 H31 O2	PALMITATE
pterostilbene	1	1	16772	15731.1	1	1	1	1	1	1	5215.36	17298.2	17623.8	18127.9	10971.6	1	1	1	10506.9	1	13.58	256.105	C16 H16 O3	CPD-6959
8',10-diapocarotene-8',10-dial	1	17061.6	1	10644.1	11388.1	1	1	1	1	1	1	1	1	1	1	1	1	1	1	1	1.3	256.144	C17 H20 O2	CPD-7207
2-deoxy-6-phospho-D-gluconate	1	1	1	1	1	1	1	1	1	1	1	23663.5	1	1	1	18441.2	26496.1	22628.3	29155	24803.6	0.98	257.002	C6 H10 O9 P	CPD-19599
5-methylcytidine	295393	168017	241186	239586	229287	280124	268849	237424	279340	410695	222222	157786	236149	277675	240066	123028	107418	70676.6	87851.8	108483	1.27	257.1	C10 H15 N3 O5	CPD0-2495
norcraugsodine	289765	162505	229723	228200	216985	246291	237699	203155	247522	373801	210234	145683	219232	252406	226503	123028	107418	70676.6	87851.8	108483	1.27	257.1	C15 H15 N O3	CPD-19419
sn-glycero-3-phosphocholine	295393	162505	241186	239586	229287	266051	237699	227222	260001	391928	216730	151604	236149	272540	240066	123028	107418	70676.6	87851.8	108483	1.27	257.1	C8 H20 N O6 P	L-1-GLYCERO-PHOSPHORYLCHOLINE
(6R)-4a-hydroxy-tetrahydrobiopterin	1	1	1	1	1	19405.4	10918.6	1	1	1	1	53720.5	103678	118442	109287	1	1	1	1	1	0.97	257.117	C9 H15 N5 O4	CPD-5881
15-hydroxypentadecanoate	1	18147.6	1	1	11073.1	25956.1	17711.9	34514.5	27071.4	1	1	1	1	1	1	1	1	1	1	1	7.63	257.219	C15 H29 O3	CPD-11594
5-methyluridine	637452	591066	578174	564388	566884	206775	258538	177396	224905	270348	649685	575424	614338	531229	603981	375527	400432	379305	369404	397803	1.25	258.08	C10 H14 N2 O6	CPD-15123
desoxyhemigossypol-6-methyl ether	42949.4	76674.2	1	38540.9	43490.2	1	19862.2	54080.4	1	18337.6	1	1	1	30622.7	15864.1	1	1	1	1	1	1.27	258.12	C16 H18 O3	CPD-9528
5-phospho-D-arabinonohydroxamate	44173.7	10334.7	21217.7	1	1	1	1	1	1	1	1	1	1	1	1	1	1	1	1	1	2.52	259.005	C5 H10 N O9 P	CPD-15157
O-phospho-L-tyrosine	36553.6	62288.2	37678.4	58308.3	103854	24114.8	65812.7	104699	62565.8	1	1	10572.9	1	1	30128.8	11821.4	5794.73	36294.1	24694.4	24854.1	3.1	259.026	C9 H10 N O6 P	CPD-3728
1,3,5,6-tetrahydroxyxanthone	36553.6	62288.2	37678.4	58308.3	103854	24114.8	65812.7	104699	62565.8	1	1	10572.9	1	1	30128.8	11821.4	5794.73	36294.1	24694.4	24854.1	3.1	259.026	C13 H7 O6	CPD-6886
norbelladine	17653.6	36961.3	30577.4	30772.3	38969.5	1	38229.5	36865.4	27033.8	26746.9	1	1	24242.1	25508.6	19155.2	1	1	1	1	1	1.25	259.125	C15 H17 N O3	CPD-19420
D-mannitol 1-phosphate	106909	124373	51189.9	125112	1	355964	280080	378220	1	324481	123108	101020	135691	1	133106	76572.4	59082.7	1	69171.5	48807.4	1.39	260.027	C6 H13 O9 P	MANNITOL-1P
hemigossypol	754832	512056	392118	511558	556874	43513.1	357042	359795	934266	116561	127819	510004	549255	519312	388135	376783	456858	105578	355455	343942	10.58	260.099	C15 H16 O4	CPD-9525
4-coumaroylhexanoylmethane	71326.9	57874.7	66888.8	58491	72665.3	58013.7	64469.6	66655	66804.4	49179.5	58331.4	62644.7	62503.3	54863.6	53000.7	47093.3	39463.8	57228.9	42915.6	43074	9.44	260.144	C16 H20 O3	CPD-13647
pyrithiamine	234394	226533	224306	234369	257891	174040	155120	185199	157220	158586	258642	260747	1	263357	1	233300	1	1	222759	219488	2.23	260.163	C14 H20 N4 O	CPD-15777
2,3-diphospho-D-glycerate	1	1	1	1	1	24228.2	15970.5	26208.5	22846.4	19590	1	1	1	1	1	1	1	1	1	1	1.21	260.918	C3 H3 O10 P2	23-DIPHOSPHOGLYCERATE
3-[(6'-methylsulfanyl)hexyl]malate	51368.5	45031.2	1	1	184949	28576.6	18856.6	23969.7	17895.2	11471.2	1	73789.7	160470	165027	146982	45906.3	11674	66286.3	37634.4	22410	2.45765	262.095	C11 H18 O5 S	CPDQT-39
3''-hydroxy-geranylhydroquinone	59122.8	61230.2	58007.5	53104.4	56088.4	54619.2	54225.6	54075.9	52182	46331.1	52870.7	53775.6	60178.1	59782	57950.1	51624	51674.6	51835.4	49252.2	50341.4	0.96	262.163	C16 H22 O3	CPD-9320
(E,E)-farnesylacetone	1	12354.7	11233.3	18850.5	17508.5	1	1	24091.3	24182.1	32152.6	23650.8	18795.2	24520.6	19175.1	24045.8	17503.2	16952.6	23985	18154.6	17115.8	21.37	262.227	C18 H30 O	CPD-12898
2-trans-abscisate	17625.8	10658.9	16636.3	11814.7	13254.7	11337.2	1	12616.3	1	1	1	13425.8	11186	12453.2	18204.4	1	1	1	1	1	1.65	263.12	C15 H19 O4	CPD-7731
L-selenocystathionine	309643	364309	345711	342526	341296	185382	407645	564077	399549	154101	425979	325725	377756	365878	360462	70901.4	67657.9	74539.8	70286.5	78160.1	1.74	264.022	C7 H14 N2 O4 Se	CPD-13717
N-(4-aminobenzoyl)-L-glutamate	472591	480952	428590	467935	521515	310127	253491	280036	250373	238630	357866	314458	336480	363120	314123	586416	641036	502033	624311	601723	5.07	264.075	C12 H12 N2 O5	CPD0-889
heliespirone C	345108	380288	362406	398173	412829	668129	634989	690066	1.01818e+06	646245	434855	375369	499662	497055	427042	324981	316010	31350.1	324203	303856	1.33	264.131	C15 H20 O4	CPD-9885
N,N-dihydroxyhexahomomethioniate	345108	380288	362406	398173	412829	683598	634989	690066	659679	646245	434855	375369	499662	497055	427042	324981	316010	1	324203	303856	1.33	264.131	C11 H22 N O4 S	CPD-14037
thiamine	341316	920032	1.01846e+06	750646	1.12959e+06	2.00232e+06	2.41552e+06	2.15589e+06	2395281	2.78341e+06	487451	518632	1014598	549045	559028	827225	736883	675332	751511	724825	3.15	265.111	C12 H17 N4 O S	THIAMINE
13-hydroxylupanine	23575.5	13409.7	17890	16305.9	44249.6	44188.3	49457.6	45646.2	42912.4	39151.3	20051.3	11676	37501.1	37671.4	24638.5	1	1	1	1	10221.4	1.28	265.184	C15 H25 N2 O2	13-HYDROXYLUPININE
N-acetylglutamyl-phosphate	260213	305340	450952	416810	394342	322222	292937	338341	300962	312595	223234	288538	216302	240930	238016	424371	440151	364495	408610	420545	0.99	266.004	C7 H9 N O8 P	N-ACETYL-GLUTAMYL-P
oxythiamine	1	10592.4	1	11384.8	1	1	1	1	1	1	16596.2	1	17995.4	1	17681.6	1	1	1	1	1	1.28	266.099	C12 H16 N3 O2 S	CPD-15776
(2S,5R)-2-(2-hydroxypropan-2-yl)-5,9-dimethyl-1-oxaspiro[5.5]undec-8-ene-7,10-dione	200227	200445	188987	184489	10544.3	18949.2	173076	18198.8	17321.8	172386	195465	193345	205400	214770	194813	168904	181963	189689	189643	180357	12.99	266.147	C15 H22 O4	CPD-9884
juvenile hormone III	11415.8	17137.6	10593.5	15579.3	16752.4	1	1	1	1	1	1	1	1	1	1	1	1	1	1	1	13.78	266.185	C16 H26 O3	CPD-8838
adenosine	7.02472e+06	7116333	7086456	7779935	6.59033e+06	9287245	7992986	7.75027e+06	8.00241e+06	7659606	7.26247e+06	6.86587e+06	8550976	8651568	8780639	7500991	7.61472e+06	6890607	7.52459e+06	6589980	1.5575	267.094	C10 H13 N5 O4	ADENOSINE
coumestrol	22844.7	46006.2	48261.9	46401.4	25209	21479.8	16341	52384.1	23433.2	55835.1	73339	29020.1	56505.1	57551.2	40996.7	11608	17379	56516.3	16794.5	57150.8	7.437	268.037	C15 H8 O5	CPD-11779
isoformononetin	29560.5	27326.8	27403.5	20418.3	1	18438.9	17225.3	24823	13140.2	19735.9	22004.9	27943.7	50556.2	74692.6	43811	1	1	1	1	11886.9	1.64	268.076	C16 H12 O4	CPD-3343
inosine	65601.9	75804.2	78508.3	57899.6	65220.2	117476	105154	109065	50065.5	106547	123128	116270	50556.2	74692.6	43811	138141	145991	126121	37712.4	138035	4.17	268.084	C10 H12 N4 O5	INOSINE
heliespirone B	59352.5	60705.8	45487.4	56745.4	65696.8	107949	79905.8	237529	204653	89935.4	57717.7	39001.3	75468	64580.5	24554.8	23056.7	23407.5	1	24374.2	1	1.33	268.173	C15 H24 O4	CPD-9883
pelargonidin	11180.1	30275.7	16676.5	28316	24650.8	25579.3	18225	24181.9	24173.6	26089.5	16328.7	22172.8	10964.8	11473.1	23914.2	27386	33250.7	23603.7	30774.5	26158	6.421	269.042	C15 H9 O5	PELARGONIDIN-CMPD
baicalein	1	1	1	1	1	1	1	1	1	1	1	1	1	1	1	32253.5	26907.4	19095	26442.8	29045.3	1.78	270.059	C15 H10 O5	CPD-12724
(-)-medicarpin	29521.7	32160.9	27540.7	29562.2	28424.8	35824.6	42314.9	41201.8	37697.3	34542.1	16028.5	27225.8	23868.7	23449.3	24284.8	36723.9	37770	35881.9	35304.4	37371.4	1.23	270.091	C16 H14 O4	CPD-3402
estrone	12761.1	11149.1	17535.2	17459.9	24723	1	1	1	1	1	10879	1	33746.6	17690.6	1	17979.2	23691	1	18942.3	11462.8	1.815	270.157	C18 H22 O2	ESTRONE
abietatriene	1.11834e+06	1.1145e+06	1.0652e+06	1.14742e+06	1.18946e+06	976350	996595	942352	870179	971661	1.21986e+06	1.19964e+06	1.25281e+06	1.33124e+06	1.19469e+06	1.03985e+06	1.07376e+06	1.04893e+06	1.05382e+06	1.07964e+06	17.87	270.237	C20 H30	CPD-8721
clorgyline	13144.1	6323.47	12224.3	1	1	1	10614.5	15719.8	11001.9	1	1	1	1	1	7095.94	11251.2	1	1	1	10415.6	7.37	271.045	C13 H15 Cl2 N O	CPD-7656
licodione	64054.7	65086	71609.6	27415.4	1	40826.4	19562.8	35964.4	1	35986.6	17046	24882	13621	12703.4	43616.8	11998.8	1	17018.1	15595.2	15520	7.76	271.066	C15 H11 O5	LICODIONE
anigorufone	45360.1	53250.5	53454.5	48682.4	60905.1	104886	60930.3	77334.9	88150.9	102498	71331.1	36861	54274.7	83677.8	61963.2	88228.9	99789.2	68455.9	71141.6	85471.1	7.76	271.072	C19 H11 O2	CPD-12201
16-hydroxypalmitate	1	1	1	1	1	21626.2	31057.8	40759.6	34645.2	26440.2	1	1	1	1	1	1	1	1	1	1	7.95	271.235	C16 H31 O3	16-HYDROXYPALMITATE
butein	183417	200793	228187	222029	221951	143003	130427	117162	128763	150631	204381	185579	185910	195219	195694	134309	141840	124392	134682	132597	1.24	272.072	C15 H12 O5	BUTEIN
deoxyshikonin	1	59041	45362.9	61841.8	51088.3	72121.1	65268.6	1	1	27418.1	127578	110822	120458	133384	1	70646.5	130710	30984.9	1	40711.2	7.73	272.096	C16 H16 O4	CPD-9321
stemar-13-ene	478513	507615	430000	531683	659091	787088	573776	775735	739416	811738	295327	394565	420745	296238	312242	398612	387044	362993	333581	317200	11.67	272.255	C20 H32	CPD4KF-6
tolcapone	1	1	1	1	1	16717	12590.6	1	1	15987.7	1	1	1	1	1	1	1	1	1	1	7.78	273.056	C14 H11 N O5	CPD-7664
tetcyclacis	66335	59768.4	71854	61278.3	72063.2	43630.9	44421.8	28191.8	39860.6	43506.7	42757.1	46946.5	38586.3	38572.1	45144.9	24729	24516.8	13335.8	13188.3	21177.5	1.24	273.073	C13 H12 Cl N5	TETCYCLACIS
4'-O-methylnorbelladine	54566.7	71035.7	136559	117809	101172	343592	271218	360125	282602	348611	1	1	1	11195.3	1	90507.9	61144.9	33996.7	71750.4	52469.9	3.63	273.139	C16 H19 N O3	CPD-19421
dicranin	1	18147.6	1	1	11073.1	25956.1	17711.9	34514.5	27071.4	1	1	1	1	1	1	1	1	1	1	1	7.63	273.193	C18 H25 O2	CPD-12654
1-(p-butylphenyl)-2,2-dimethyl-4,6-diamino-1,2-dihydro-s-triazine	1	18147.6	1	1	11073.1	25956.1	17711.9	34514.5	27071.4	22532.8	1	1	25133	32338.3	23116.5	16757.3	1	1	15565.9	1	5.615	273.199	C15 H23 N5	CPD0-1590
3-carboxy-10-(methylsulfanyl)-2-oxodecanoate	1	1	1	1	1	1	1	1	1	1	1	1	21289.7	30622.7	19717.5	12205.8	19182	1	16883.5	17989.7	3.68857	274.096	C12 H18 O5 S	CPD-19487
hemigossypol-6-methyl ether	121451	124304	130731	128652	130272	1	1	1	1	1	27844.8	20809.7	31823.5	29230.4	32946.2	31209	32173.5	21026.8	31596.1	29565.5	4.12333	274.115	C16 H18 O4	CPD-9529
2-(cystein-S-yl)-2-(1H-indol-3-yl)-acetonitrile	1	11230.7	11306.9	10911.4	19674.3	1	1	1	1	1	1	11116	1	1	1	1	1	1	1	1	1.25	275.071	C13 H13 N3 O2 S	CPD-12636
hemigossypolone	1	1	1	1	1	1	1	1	1	1	1	1	24242.1	25508.6	19155.2	1	1	1	1	1	0.98	275.089	C15 H15 O5	CPD-9749
(9Z,12Z)-octadecadien-6-ynoate	50433.5	33450.7	35135.5	41174	54932.9	21606	18784.2	29332.8	30849	30839.2	20537.5	32327.1	27654.5	12613.7	21238.2	33823.5	23203.3	32520.4	27291.3	29500.1	14.65	275.194	C18 H27 O2	CPD-12652
(4E,6E)-1-(4-hydroxyphenyl)-7-phenylhepta-4,6-dien-3-one	1	17061.6	1	10644.1	11388.1	1	1	1	1	1	1	1	1	1	1	1	1	1	1	1	1.3	278.126	C19 H18 O2	CPD-12205
pantetheine	1	17061.6	1	10644.1	11388.1	1	1	1	1	1	1	1	1	1	1	1	1	1	1	1	1.3	278.126	C11 H22 N2 O4 S	CPD-511
linoleate	68879.2	76599.8	58804.2	76030.4	1	66022.9	73237.7	99903.3	63752.9	34425.5	47855.1	58571.7	41182.9	35611.3	36105.4	42486.7	49511.7	38143.6	34268.9	32591	15.52	279.225	C18 H31 O2	LINOLEIC_ACID
risedronate	1	1	30857.4	1	1	1	1	1	1	1	1	1	1	1	1	24553.6	24314.3	23660.3	23964.8	24460.5	1	279.982	C7 H8 N O7 P2	RISEDRONATE
1-(3,4-dihydroxyphenyl)-5-hydroxy-3-decanone	182183	182601	1	170204	172578	159147	165729	155449	156005	156609	178055	181468	184833	198453	177477	162425	164009	158089	152223	167949	16.55	280.162	C16 H24 O4	CPD-13495
dihydroxyphaseic acid	484343	504358	2.38579e+06	489773	512835	1.87692e+06	1.66824e+06	1.97044e+06	1.75172e+06	1.79676e+06	590194	650011	2870968	617572	585029	495522	2.1601e+06	523415	2300070	510742	1.724	281.142	C15 H21 O5	CPD-7726
cycloheximide	23575.5	13409.7	17890	16305.9	38266.4	44188.3	49457.6	45646.2	42912.4	39151.3	20051.3	11676	37501.1	37671.4	24638.5	1	1	1	1	10221.4	1.28	281.158	C15 H23 N O4	CPD-7099
oleate	18076.1	39665.5	48907.7	41213.4	38409.1	21423.8	19000.2	35676.6	24741.1	26071.2	32298.7	36452.5	38511.4	49384.3	32936.8	29376.2	26227	26152.3	28246.9	25810.2	17.87	281.256	C18 H33 O2	OLEATE-CPD
artemisinin	3992759	4353991	3715718	3.96732e+06	5136393	7.36343e+06	6971999	6726421	5531804	5203528	2.30252e+06	2.22699e+06	4.13014e+06	4455901	3.58045e+06	2902136	2360704	1.90623e+06	2.92154e+06	2.41099e+06	1.33	282.142	C15 H22 O5	CPD-7561
10',6-diapocarotene-10',6-dial	32907.8	26414	32210.1	31394	38996.2	34996.7	37494.5	44227.3	32142.2	26659.2	30192.1	18486.9	30588.8	22871.7	17343.2	86661.6	70991.9	39242.9	71514.2	73633.6	1.8275	282.162	C19 H22 O2	CPD-13373
biochanin-A	18022.4	60200.2	22581	50814	58675.1	58378.5	34159.6	83138	42113.2	26479.3	1	31260.5	1	1	1	20460.7	18168.4	35234.4	24936.7	27257	1.31	283.056	C16 H11 O5	BIOCHANIN-A
8-oxo-deoxyguanosine	341169	259617	267036	243323	309756	161037	214729	239553	224094	179612	123334	202990	157028	123648	130081	117480	122640	128026	119333	144014	1.592	283.088	C10 H13 N5 O5	CPD-12381
p-coumaroyltyramine	1	1	1	1	1	232225	224001	256324	235031	268131	220297	329339	321408	382063	259632	324319	289006	339208	312762	274317	8.8	283.118	C17 H17 N O3	CPD-8943
indol-3-yl-acetothiohydroxamate-O-sulfonate	62446.5	1	1	78922	80371.3	66412.4	78262.5	58566.3	58813.4	66567.9	86942.8	80677	78379.3	1	1	11250.4	1	14152.3	12866.8	1	1.74	284.002	C10 H8 N2 O4 S2	CPD-1881
xanthosine	93533.4	110502	113350	118843	138602	135727	135477	137841	135886	130524	128086	110525	94872.7	106782	108391	115560	116438	90053.6	115779	121536	5.91	284.079	C10 H12 N4 O6	XANTHOSINE
morphinone	1	1	1	1	1	19132.1	23525.8	19789.6	19763.8	26767	17488.3	35860.7	28690.2	41365.7	23097.9	30733.6	26263.1	29981.4	34301.2	24688.9	8.8	284.121	C17 H18 N O3	MORPHINONE
methylene blue	1	1	1	1	1	19132.1	23525.8	19789.6	19763.8	26767	17488.3	35860.7	28690.2	41365.7	23097.9	30733.6	26263.1	29981.4	34301.2	24688.9	8.8	284.121	C16 H18 N3 S	CPD0-1625
all-trans-retinal	70771.4	77781.5	87115.2	87231.9	109729	96132.2	100995	94703.9	97632.2	91401.2	107737	102609	98541.5	113151	108826	167189	156636	149936	147253	164560	1.12	284.209	C20 H28 O	RETINAL
3-deoxy-D-arabino-heptulosonate 7-phosphate	63786.2	91180.6	118251	118776	108901	137717	131049	126295	123720	134402	100634	107549	89733.3	95769.9	103140	44892.3	42113.7	38575.8	16143.1	11151.7	3.2875	285.003	C7 H10 O10 P	3-DEOXY-D-ARABINO-HEPTULOSONATE-7-P
(-)-sativan	345108	380288	362406	398173	111238	683598	634989	690066	659679	646245	434855	87252.7	499662	497055	427042	324981	316010	31350.1	324203	303856	1.33	286.113	C17 H18 O4	CPD-9367
salicin	345108	380288	362406	105911	412829	683598	215180	690066	659679	151232	434855	375369	133095	142743	122584	127250	122506	120907	136644	303856	1.48	286.113	C13 H18 O7	CPD-1142
(R)-coclaurine	112539	100497	138335	123023	110707	74522.7	71737.4	58661.3	73139.2	81800.1	154253	130648	183208	188254	152388	69117.2	57607.4	71014.1	68784.7	66110.5	1.27	286.146	C17 H20 N O3	R-COCLAURINE
2-hydroxynaringenin	1	1	1	1	1	59138.7	41367.6	1	74548.5	39340.3	60224.5	1	46267	65348.4	1	62388	83593.3	57561.2	47581.8	31499.4	7.76	287.049	C15 H11 O6	CPD-15074
11-hydroxyvittatine	18974.9	30646.9	30314.4	32449.8	26292.2	57386	52983.4	56817	54341.5	53548.5	33651.7	29345.4	46674.9	40671.5	33545.3	25327.9	24343.6	1	25356.5	18396.7	1.33	287.116	C16 H17 N O4	CPD-19447
10,16-dihydroxypalmitate	132672	132226	124025	134194	142359	108030	117526	101463	102441	115446	145660	136975	149711	156569	134630	116046	125603	115759	115546	118718	17.87	287.214	C16 H31 O4	9--OR-1016-DIHYDROXYPALMITATE
(+)-dihydrokaempferol	158643	131219	118461	119753	65987.2	85327.1	22495	127077	126464	129894	127578	110822	83715.8	133384	111032	80958	130710	122879	125808	127668	7.75	288.069	C15 H12 O6	DIHYDROKAEMPFEROL-CMPD
(indol-3-yl)acetyl-L-aspartate	158643	131219	118461	119753	115158	139882	121109	127077	126464	129894	127578	110822	120458	133384	111032	122062	130710	122879	125808	127668	7.75	288.069	C14 H12 N2 O5	INDOLE-3-ACETYL-ASP
lachnanthocarpone	1	10592.4	45362.9	11384.8	51088.3	72121.1	65268.6	1	70406.4	27418.1	16596.2	110822	17995.4	133384	17681.6	70646.5	130710	1	1	40711.2	5.71438	288.07	C19 H12 O3	CPD-12203
(3R,4R)-7,2'-dihydroxy-4'-methoxyisoflavanol	1	46416.3	1	35232.8	47347.1	31134.4	17515.2	1	23540	17408.4	45013.9	34625.7	23519.7	24718.5	35327.4	25818.4	33809.1	10918.6	23359	28021.2	5.31	288.09	C16 H16 O5	CPD-3441
p-coumaroyltriacetate	489930	679493	470794	525560	643348	228644	303528	266739	239047	250516	276135	392750	206103	153559	265658	204618	253055	250092	216676	236885	1.25	289.066	C15 H13 O6	CPD-6954
(2R,3S,4S)-leucopelargonidin	1	1	1	1	1	26935.1	33405.5	45298.6	30557.7	26930.9	1	1	1	1	1	33023.2	36215.2	29979.9	32440.8	27680.4	1.28	290.071	C15 H14 O6	LEUCOPELARGONIDIN-CMPD
canavaninosuccinate	403266	363199	274988	292601	744809	360810	357052	413453	373057	1	80884	165408	76617.7	37830	115040	1	197638	261966	227643	259394	1.97	291.093	C9 H15 N4 O7	CANAVANINOSUCCINATE
9,10-epoxy-10,12Z,15Z-octadecatrienoate	76216.9	1	67431.2	80196.2	1	62824	66191.6	1	59545.4	19422.8	19548.3	27971	1	1	33346.3	55634.7	51154.7	42782	53080.6	43027.2	5.93	291.204	C18 H27 O3	CPD-8682
vellosimine	1	1	1	1	1	1	1	1	1	1	1	1	1	1	1	18007.5	1	1	17915.2	12312.8	9.06	292.149	C19 H20 N2 O	VELLOSIMINE
(-)-jasmonoyl-1-aminocyclopropane-1 carboxylate	1	1	1	1	1	1	1	1	1	1	1	1	1	1	1	18007.5	1	1	17915.2	12312.8	9.06	292.149	C16 H22 N O4	CPD-19728
terbinafine	675121	586507	590593	603335	840862	415397	357303	497738	503793	466687	332242	502419	375606	294866	322863	472365	353112	393125	326050	369463	14.66	292.201	C21 H26 N	CPD-10571
(9Z,15Z)-12,13-epoxy-octadeca-9,15-dienoate	102940	83644.3	1	93697.3	1	1	40546.7	67114.9	1	57179.5	35916.3	83296.4	38195.7	31991.5	34758	70504.9	40443.8	43408.6	40092.8	42537.9	14.65	293.204	C18 H29 O3	CPD-13090
sterculate	1	17984.2	16681.4	16367.3	31426.3	1	1	19623.3	1	1	1	1	1	1	1	1	1	1	1	1	4.52	293.251	C19 H33 O2	STERCULATE
1-phenyl-7-(3,4-dihydroxyphenyl)-hepta-1,3-dien-5-one	421526	523903	396212	365670	322360	392769	300019	505365	482498	370467	481484	352344	505155	480231	517499	476470	452881	433577	399908	480273	17.24	294.122	C19 H18 O3	CPD-12202
10-deoxysarpagine	1	1	1	1	1	1	1	1	1	1	1	1	1	1	1	19653.2	19612.4	22165.3	17202.9	25111.5	1.13	294.171	C19 H22 N2 O	10-DEOXYSARPAGINE
6-gingerol	19052.6	24578	23082.7	19652.4	36779.9	1	1	1	1	1	1	1	1	1	1	1	1	1	1	1	1.28	294.19	C17 H26 O4	CPD-13494
7-[(2S)-2-amino-2-carboxylatoethyl]-5-hydroxy-2H-1,4-benzothiazine-3-carboxylate	1	1	1	11717.5	17056.5	37180.5	12590.6	18922.1	29695.6	29577.5	19607.9	1	16188.6	26178.6	1	27479.4	36691.7	25631	25642.2	26263.5	7.77	295.034	C12 H11 N2 O5 S	CPD-20263
N-vanillate-L-glutamate	1	1	1	1	1	19405.4	10918.6	1	1	1	1	53720.5	103678	118442	109287	1	1	1	1	1	0.97	295.072	C13 H13 N O7	CPD-11845
5,8,11,14-icosatetraynoate	25230.2	28987.8	24404.7	26153	38872.8	25956.1	17711.9	17488.3	27071.4	1	1	10574.1	1	1	1	1	1	1	1	1	3.192	295.173	C20 H23 O2	CPD-14769
cinchonine	25230.2	18147.6	24404.7	26153	11073.1	25956.1	17711.9	34514.5	27071.4	1	1	10574.1	1	1	1	1	1	1	1	1	5.094	295.175	C19 H23 N2 O	CPD-9847
9,10-epoxy-12-cis-octadecenoate	1.25546e+06	1.11863e+06	1.18924e+06	1.21806e+06	1456899	729362	629502	786638	889660	733327	753896	1075014	826606	667606	705178	972861	805510	881226	766158	809655	15.39	295.22	C18 H31 O3	CPD-13636
vernoleate	239607	270039	205897	268409	289246	195811	225375	335242	191284	575726	180829	200247	595742	598829	503775	482701	542870	492145	517254	504345	16.122	296.231	C18 H32 O3	CPDQT-98
phytol	314168	353889	387329	335857	335208	725630	767499	708166	789449	778918	372122	344219	347694	349283	305096	272842	290624	293360	279222	260045	13.64	296.311	C20 H40 O	PHYTOL
S-methyl-5'-thioadenosine	1	1	16904.8	11139.3	1	98596.6	97833.9	129444	134747	112237	1	1	1	1	1	1	1	1	1	1	2.76	297.086	C11 H15 N5 O3 S	5-METHYLTHIOADENOSINE
18-hydroxyoleate	30909.6	38586.4	27026.1	39518.9	42298.8	20280.2	32693.2	53774.4	1	1	16878.4	13106	1	1	1	1	1	1	1	1	15.49	297.235	C18 H33 O3	18-HYDROXYOLEATE
8-anilinonaphthalenesulfonate	24512.5	24425.5	17640.2	23484.8	26021.1	1	1	1	1	1	25828.9	11911.8	1	1	11925.7	1	10421.5	1	1	1	5.31	298.045	C16 H12 N O3 S	CPD-13245
2'-hydroxypseudobaptigenin	24512.5	24425.5	17640.2	23484.8	26021.1	1	1	1	1	1	25828.9	11911.8	1	1	11925.7	1	10421.5	1	1	1	5.31	298.045	C16 H10 O6	CPD-3629
3-methylxanthosine	24537.3	73296.6	69517.7	34029.4	25447.4	33908.7	33918.2	36048.7	25114.3	27541	86876	17425.7	12539.6	11771.1	79834.5	85640.3	93927.5	83699.8	79528.6	82980.6	4.51	298.095	C11 H14 N4 O6	CPD-19520
codeinone	28289.6	20802.5	28626.8	32937.8	26763	48004.2	49785.4	1	62847.1	53155.8	54450.4	64561.7	62218.3	65870.5	53931.4	79259.1	78020.2	73820.9	70467.1	71102.4	15.25	298.138	C18 H20 N O3	CODEINONE
(4E,8E)-sphinga-4,8-dienine	51380.6	56268.6	60968.7	1	1	1	1	1	1	1	33082.2	42847.9	33591.5	27406.1	27561.3	1	1	1	1	1	13.32	298.268	C18 H36 N O2	CPD-8427
all-trans-retinoate	1	42613.7	18809.1	37171.1	29667.6	17155.2	18358.2	31974.1	30704.9	19098	24939.7	31348.3	38257	34481.4	36223.3	32963.1	30541.2	22901.1	25625.1	38351.3	12.99	299.207	C20 H27 O2	RETINOATE
(2E,6E)-farnesyl phosphate	1	1	1	1	1	61464.6	48843.8	76725.9	65617.9	41539.7	1	1	1	1	1	28131.6	17602.7	23311.7	20036.9	12917.9	7.62	300.14	C15 H25 O4 P	CPD-12587
hemanthamine	1.95569e+06	2003599	1884634	1.87956e+06	1974988	1.74161e+06	1.69944e+06	1.73541e+06	1.62175e+06	1762445	1.81713e+06	1.91867e+06	2.04422e+06	2.02608e+06	1.93633e+06	1.73949e+06	1.70654e+06	1.80654e+06	1.77728e+06	1744425	17.24	301.134	C17 H19 N O4	CPD-19429
(5Z,8Z,11Z,14Z,17Z)-icosapentaenoate	41480.2	29333.5	38412.1	1	39382.4	18033.1	1	20001.5	21000.9	1	23402.8	36832.3	1	1	1	30410.1	1	1	1	1	15.4	301.227	C20 H29 O2	5Z8Z11Z14Z17Z-EICOSAPENTAENOATE
robustaquinone F	1	1	1	1	1	1	1	1	1	1	1	1	35287.2	42785.9	32252.4	1	1	1	1	1	0.98	302.05	C15 H10 O7	CPD-9620
(indol-3-yl)acetyl-L-glutamine	16617.5	18674.7	23308.3	18515.4	25085.6	25191.5	24623.2	18925.6	18259.1	19914.1	28985.8	18351.6	28018	20298.1	19226.9	23144.2	1	19769.1	18725.4	1	12.67	302.11	C15 H16 N3 O4	INDOLE-3-ACETYL-GLN
(S)-6-O-methylnorlaudanosoline	152714	170915	157539	170712	157913	142314	153669	143087	137441	153653	164990	162857	164277	173145	170347	146828	155498	145174	151871	155505	17.24	302.137	C17 H20 N O4	6-O-METHYLNORLAUDANOSOLINE
carlactone	11395.7	16537.6	1	16942	17890.2	12108.3	1	1	1	11377.2	18276.1	18155.8	23890.9	27551.3	24821.3	12626.6	18634.6	1	17830.8	12107.7	17.87	302.185	C19 H26 O3	CPD-14649
L-threo-sphinganine (C18)	82352.6	87237.1	79478.6	93117	92533.1	103025	102235	93517.7	117426	129102	103344	87593	112615	97223.6	91244.1	264826	260155	257085	245475	253258	16.69	302.3	C18 H40 N O2	CPD-13613
(2S)-dihydrotricetin	11924.8	19103.3	17480.9	1	1	14731.6	1	7594.89	1	1	1	1	1	1	11478.2	18793.1	1	1	1	1	7.75	303.06	C15 H11 O7	CPD-7214
2'-deoxymugineate	1	1	1	1	1	11389.5	1	1	1	1	1	54653.5	89136.1	97121	83971.1	1	1	1	1	1	0.98	303.121	C12 H19 N2 O7	CPD-7227
L-nicotianamine	23575.5	13409.7	17890	16305.9	38266.4	44188.3	49457.6	45646.2	42912.4	39151.3	20051.3	11676	37501.1	37671.4	24638.5	1	1	1	1	10221.4	1.28	303.14	C12 H21 N3 O6	CPD-463
scopolamine	23575.5	13409.7	17890	16305.9	38266.4	44188.3	49457.6	45646.2	42912.4	39151.3	20051.3	11676	37501.1	37671.4	24638.5	1	1	1	1	10221.4	1.28	303.14	C17 H21 N O4	SCOPOLAMINE
icosatetraenoate	18076.1	39665.5	48907.7	41213.4	38409.1	21423.8	19000.2	35676.6	24741.1	26071.2	32298.7	36452.5	38511.4	49384.3	32936.8	29376.2	26227	26152.3	28246.9	25810.2	17.87	303.238	C20 H31 O2	CPD-8121
(4S)-2,3-dehydro-leucocyanidin	50218.4	46416.3	33744.2	35232.8	47347.1	31134.4	17515.2	24883.3	23540	17408.4	45013.9	34625.7	23519.7	24718.5	35327.4	25818.4	33809.1	10918.6	23359	28021.2	5.31	304.064	C15 H12 O7	CPD-19726
cis-12-sulfojasmonate	50218.4	46416.3	33744.2	35232.8	47347.1	31134.4	17515.2	24883.3	23540	17408.4	45013.9	34625.7	23519.7	24718.5	35327.4	25818.4	33809.1	10918.6	23359	28021.2	5.31	304.064	C12 H16 O7 S	CPD-19816
(2-oxindol-3-yl)acetyl-L-aspartate	50218.4	46416.3	33744.2	35232.8	47347.1	31134.4	17515.2	24883.3	23540	17408.4	45013.9	34625.7	23519.7	24718.5	35327.4	25818.4	33809.1	10918.6	23359	28021.2	5.31	304.064	C14 H12 N2 O6	2-OXINDOLE-3-ACETYL-ASP
cocaine	344293	413203	433931	428918	460619	455460	440922	415335	403506	420032	490313	446455	482026	486431	433560	403380	438002	439794	410336	410163	12.99	304.162	C17 H22 N O4	CPD-9776
oryzalexin D	1	34347.4	1	31169.3	50835.5	1	1	12251.7	11781.4	1	11265.1	30252.7	1	1	18964.1	1	1	1	1	1	1.3	304.23	C20 H32 O2	CPD-16612
dCMP	18022.4	60200.2	22581	50814	58675.1	58378.5	34159.6	83138	42113.2	26479.3	1	31260.5	1	1	1	20460.7	18168.4	35234.4	24936.7	27257	1.31	305.038	C9 H12 N3 O7 P	DCMP
entacapone	1	1	1	1	1	55893	55960.4	67782.1	60886.4	68301.8	57090.9	85555.6	82210.1	102260	70361.9	84647.2	76107.2	94800.4	83570.3	80598.9	8.8	305.1	C14 H15 N3 O5	CPD-7662
(indol-3-yl)acetyl-L-methionine	1	1	1	1	1	55893	55960.4	67782.1	60886.4	68301.8	57090.9	85555.6	82210.1	102260	70361.9	84647.2	76107.2	94800.4	83570.3	80598.9	8.8	305.1	C15 H17 N2 O3 S	CPD-11228
dUMP	11561.5	17343.2	11778.2	16279.6	1	26037.9	19426.3	1	19507.8	18898.5	1	1	1	1	1	1	1	1	1	11886.9	1.31	306.033	C9 H11 N2 O8 P	DUMP
(+)-gallocatechin	36535.7	59115.5	25755.6	53373.5	21868.9	71973.2	49643.8	100621	57564.8	118341	75330.1	48894.3	82456.3	87463.4	58411.3	44396.8	93766.3	76871.3	78629.6	77467.6	1.4675	306.074	C15 H14 O7	CPD-10358
glutathione	36535.7	29301.6	25755.6	24962.2	21868.9	71973.2	49643.8	100621	57564.8	59846.6	75330.1	48894.3	82456.3	87463.4	58411.3	44396.8	93766.3	76871.3	78629.6	77467.6	1.4225	306.074	C10 H16 N3 O6 S	GLUTATHIONE
cinnamoylserotonin	103859	11105.2	24140	56745.4	11540.6	1	119691	237529	204653	113912	258577	315145	360249	429470	346843	23056.7	23407.5	1	24374.2	1	6.13471	306.129	C19 H18 N2 O2	CPD-8937
lupinate	245093	48303.6	94600.3	47860.5	42781.5	71745.2	63559.6	77020.5	67906.1	61834.1	1	1	1	1	1	1	1	1	1	1	4.99	306.148	C13 H18 N6 O3	CPD-669
porphyrin-ring	1	10645.4	1	10628.9	39497.3	1	1	1	1	1	1	1	1	1	1	1	1	1	1	1	1.31	308.111	C20 H12 N4	PORPHYRIN-RING
bisdemethoxycurcumin	1	10645.4	1	10628.9	39497.3	1	1	1	1	1	1	1	1	1	1	1	1	1	1	1	1.31	308.111	C19 H16 O4	CPD-12188
(-)-jasmonoyl-L-valine	985672	982277	941173	1.01323e+06	1.0471e+06	868320	879068	840889	767738	856214	1.0742e+06	1.06267e+06	1.1031e+06	1.17467e+06	1.06006e+06	923804	948153	933175	938271	960918	17.87	308.193	C17 H26 N O4	CPD-11233
2-R-hydroperoxy-linolenate	421845	444800	382927	460249	573904	682580	498270	670773	639045	705038	269374	349906	368409	266007	277696	353250	338065	319105	295491	284881	11.67	310.211	C18 H30 O4	CPDQT-458
(13S)-HPODE	56668.3	62815	47073.1	71434.6	85187.1	104507	75505.7	104962	100371	106700	25952.4	44659.1	52335.8	30230.8	34545.7	45361.2	48979.4	43887.3	38089.9	32319	11.67	311.215	C18 H31 O4	13-HYDROPEROXYOCTADECA-911-DIENOATE
phytanate	10721.6	38024.3	10576.3	1	1	45918.2	57544.2	20335	43501.9	58877.4	44101	29788.2	39117.7	17132.6	17243.8	47199.9	47205.3	17593.2	1	1	18.14	311.291	C20 H39 O2	PHYTANATE
primeverose	18833.4	20699.8	12053.3	13260.7	13476.5	23737.2	21102.6	26110.6	22209.1	16126.1	1	1	1	1	1	18146.2	14060.4	12851.2	19229.1	12955.7	1.23	312.102	C11 H20 O10	6-O-BETA-D-XYLOPYRANOSYL
5'-(dimethylsulfonio)-5'-deoxyadenosine	1	1	1	13260.7	13476.5	1	1	1	22209.1	1	1	1	1	1	1	18146.2	14060.4	12851.2	19229.1	1	1.23	312.103	C12 H18 N5 O3 S	CPD0-1396
N-feruloyltyramine	1	1	1	1	1	81765.4	75737.3	98294.1	71599.2	74296.8	55129.8	89791.5	100861	87788.1	49544.3	234134	187638	169782	227353	203259	9.05	313.128	C18 H19 N O4	CPD-440
9,10-epoxy-18-hydroxystearate	1	433237	367924	388802	595216	339930	390900	611693	434916	302103	120539	1	108312	1	158630	177725	1	127645	1	153505	14.69	313.23	C18 H33 O4	910-EPOXY-18-HYDROXYSTEARATE
ladanein	78729.9	89137.3	70663	85219.3	101724	51391.5	55506.4	48986.2	44065.8	52890.1	34641.3	63464.8	58968.7	36753.1	55531.2	85640.3	93927.5	83699.8	79528.6	82980.6	2.8975	314.072	C17 H14 O6	CPD-15632
7,8-dihydropteroate	28289.6	20802.5	28626.8	32937.8	26763	48004.2	49785.4	51919.5	62847.1	53155.8	54450.4	64561.7	62218.3	65870.5	53931.4	79259.1	78020.2	73820.9	70467.1	71102.4	15.25	314.112	C14 H14 N6 O3	78-dihydropteroate
momilactone A	556434	443134	444005	456008	677927	311356	269356	385080	384680	346980	241842	371778	254862	201691	235285	342190	246915	282186	218989	259417	14.66	314.183	C20 H26 O3	CPD-7092
progesterone	34498.8	35215.1	28807.6	32863.6	53130.4	21489.2	25004.3	51858.5	34195.7	19770.3	1	12257.2	1	1	1	1	1	1	1	1	14.69	314.233	C21 H30 O2	PROGESTERONE
coronatine	40347.4	50739.9	42484.2	49109.7	20169.8	28866.4	30486.9	52640.7	31224.8	11981.9	1	21147.7	10653.8	1	11174	25606.1	23963.2	20272.3	26468.4	20076.6	4.63	315.212	C20 H29 N O2	CPD-7081
rhamnetin	1	11453.8	11476.8	11017.4	15962.4	1	1	1	1	1	1	18885.9	11417.8	16312	21869.4	1	1	1	1	1	1.31	316.059	C16 H12 O7	CPD-13511
2-S-cysteinyldopa	72546.4	42144.7	35246.6	40660.1	55477.5	420030	382215	378168	388069	423894	126868	92209.2	115699	125632	140135	73483.8	63276.7	27857.5	76407.4	66509.2	2.57	316.074	C12 H16 N2 O6 S	CPD-20260
(S)-3'-hydroxy-N-methylcoclaurine	1	1	1	1	1	1	1	1	1	1	1	1	1	1	1	24455.7	1	12735.5	12311.8	18314.6	17.62	316.165	C18 H22 N O4	3-HYDROXY-N-METHYL-S-COCLAURINE
(8E)-4-hydroxy-sphing-8-enine	1	1	1	1	1	22413.1	11869.8	10985	29721.1	28678.2	1	1	1	1	1	1	1	1	1	1	12.85	316.277	C18 H38 N O3	CPD-10693
1,2-diOoctylglycerol	21236.3	27862.5	35385.1	21292.4	26953.1	16672.5	44573.4	29776.9	39137.9	44168.1	28680.1	35268.9	28166.7	28923.4	27028.2	25727.6	19530	29588.6	20605.3	25875.8	21.99	316.296	C19 H40 O3	CPD0-1810
(3R,4R)-7,2,4,2'-tetrahydroxy-4',5'-methylenedioxyisoflav-3-ene	10812.2	1	1	1	1	31245.9	19346.6	20389.4	21083.1	25905.2	17640.3	11893.1	25592.6	18717.3	18284.8	28456.9	34723	18291.6	33718.7	26658.4	7.02	318.079	C16 H14 O7	CPD-20039
protoemetine	369092	72256.8	315439	76599.4	100982	51665.7	366835	507767	56315.3	45040.1	307397	67761.5	55163.4	189955	42883.4	60592.4	287121	51933.6	44252.5	46983.8	15.4	318.205	C19 H28 N O3	CPD-14815
steviol	364216	376098	310899	388560	401213	285264	329054	457349	284141	1	256778	289459	1	1	210436	210378	237496	217817	192322	177432	15.5	318.213	C20 H30 O3	CPD-14501
phytosphingosine (C18)	314168	358900	387329	335857	335208	725630	792002	724176	806569	801497	372122	344219	347694	349283	305096	272842	290624	293360	279222	260045	13.64	318.293	C18 H40 N O3	PHYTOSPINGOSINE
homoglutathione	1	1	1	1	1	1	1	1	1	1	1	1	19087	27532.6	21165.2	1	1	1	1	1	0.98	320.097	C11 H18 N3 O6 S	CPD-211
oryzalide A	35363.2	34347.4	29690.4	31169.3	50835.5	1	18489.7	12251.7	11781.4	1	11265.1	30252.7	1	1	18964.1	1	1	1	1	1	1.3	320.204	C19 H28 O4	CPD-16665
CMP group	93533.4	110502	113350	118843	138602	135727	135477	137841	135886	130524	128086	1	94872.7	106782	108391	115560	116438	90053.6	115779	121536	5.91	322.035	C9 H13 N3 O8 P	CMP-GROUP
ribavirin-5'-monophosphate	93533.4	110502	113350	118843	138602	135727	135477	137841	135886	130524	128086	110525	94872.7	106782	108391	115560	116438	90053.6	115779	121536	5.91	322.035	C8 H11 N4 O8 P	CPD0-1492
(2R,3S,4S)-leucodelphinidin	31046.2	17103.6	10965.6	11415	1	1	1	1	1	1	44416.5	23777.2	43432.9	48370.4	38513.9	1	1	1	1	1	2.42	322.063	C15 H14 O8	CPD-7088
p-coumaroylserotonin	245093	48303.6	94600.3	47860.5	42781.5	1	63559.6	1	67906.1	61834.1	1	1	1	1	1	1	1	1	1	1	4.97	322.122	C19 H18 N2 O3	CPD-8936
(-)-phaseollin	245093	48303.6	94600.3	47860.5	42781.5	71745.2	63559.6	77020.5	67906.1	61834.1	1	1	1	1	1	1	1	1	1	1	4.99	322.122	C20 H18 O4	CPD-4884
quinidinone	70771.4	77781.5	87115.2	87231.9	109729	96132.2	100995	94703.9	97632.2	91401.2	107737	102609	98541.5	113151	108826	167189	156636	149936	147253	164560	1.12	322.165	C20 H22 N2 O2	CPD-9848
(S)-stylopine	1	1	1	1	1	33888.2	28282.1	35566.1	33038.5	29609.2	1	1	1	1	1	1	1	1	1	1	1.82	323.118	C19 H17 N O4	S-STYLOPINE
2-(8-hydroxy-2-oxotridecyl)-6-oxopyran-4-olate	1	1	11240.5	10914.5	11216.5	10124	1	11198.7	10449.3	1	10807.4	17841.9	1	1	1	1	1	1	1	1	1.29	323.188	C18 H27 O5	CPD-17645
(-)-phaseollidin	39947.1	46102	52275.2	45148.4	45300.1	25172.8	29444.9	1	22569.1	22522.6	43503.5	40681.8	43548.1	40669.7	46990	20689.8	20896.7	20711.1	20910.8	23567.5	1.25	324.141	C20 H20 O4	CPD-4885
2-succinyl-5-enolpyruvoyl-6-hydroxy-3-cyclohexene-1-carboxylate	1	1	1	13617.6	1	30656.8	22213.1	1	32460.2	20044.7	31045.2	1	18940.6	32803.9	1	24079.2	43399.3	1	26088.6	16858.6	7.76	325.047	C14 H13 O9	CPD-9924
lesquerolate	136372	188389	146752	189303	204891	123441	105063	162299	137176	140428	96703	123364	161052	124756	116324	62777.2	63453.2	62525.6	63576.6	52855.4	10.22	325.281	C20 H37 O3	CPD-12170
ajmaline	13103.1	24186.4	35042.5	29518.3	1	1	46223.5	1	89416.8	86820.6	19362.1	31248.7	30202.4	25768.9	17902.3	37354.6	31924	32833.7	26104.5	25060.7	13.47	326.206	C20 H26 N2 O2	CPD-14751
5,10-methylenetetrahydropteroate	131982	43415.7	115326	89129.5	65521	41089.6	31749.8	1	30616.4	95518.5	856136	448471	870467	990925	945139	850721	840777	606985	752093	896094	3.08	327.113	C15 H15 N6 O3	CPD-9019
(S)-coreximine	113344	90736.6	118678	95919.7	65576.1	48330.7	45724	37879.8	56066.4	54447.3	139599	113106	123789	142264	115962	38449.8	27986	34192.8	34487.7	40892.5	1.24	327.142	C19 H21 N O4	CPD-19604
(4Z,7Z,10Z,13Z,16Z,19Z)-docosahexaenoate	35099.8	1	1	17759.5	1	48877.5	18830	21732.1	103169	23898.6	12656.8	1	24745.8	1	36946.7	34576.1	1	22202	12136.4	19395.9	17.17	327.24	C22 H31 O2	CPD-10244
salvigenin	1	1	1	18314.7	11454	54227.3	46644.7	45256.1	48245.7	42557.4	39302.1	33863.4	40210.3	38712.3	37518.5	51896.2	49290.3	38877.3	42240.4	49835.8	7.03	328.105	C18 H16 O6	CPD-15477
pyrethrin I	27354	21365.5	13113.1	20077.9	35771.9	1	19867.8	31171.3	1	12418.5	1	1	1	1	1	1	1	1	1	1	14.69	328.198	C21 H28 O3	CPD-13655
5-pentadecatrienyl resorcinol-3-methyl ether	75698.1	65660.9	79766.9	80097.1	17469.8	178923	93990.9	95795.6	128955	184065	68048.1	83382.4	82937.3	64950.1	57256.7	83938	65678.4	61430.8	44650.2	53632.6	12.59	328.242	C22 H32 O2	CPD-10257
dAMP	403266	363199	274988	292601	744809	360810	357052	413453	373057	1	80884	165408	76617.7	37830	115040	1	197638	261966	227643	259394	1.97	329.049	C10 H12 N5 O6 P	DAMP
1,7-dihydroxy-5,6,8-trimethoxyanthraquinone	1	1	1	1	1	1	1	1	1	1	1	1	1	1	1	16157.3	16781.3	11262.6	17989.2	17974.8	1.24	329.066	C17 H13 O7	CPD-9631
desulfoglucotropaeolin	1	1	1	1	1	1	1	1	1	1	26835.5	1	55344.1	54244.4	24343	30956.4	18643	1	1	24024.8	3.08	329.089	C14 H19 N O6 S	BENZYL-DESULFOGLUCOSINOLATE
(9Z)-12,13,17-trihydroxyoctadeca-9-enoate	71247.1	1	65959.6	74023.8	1	122617	82087.7	1	118523	134546	19221.3	43215.5	46054.9	20515	18192.6	39619.2	34285.8	33411.2	19225	17732.8	11.67	329.224	C18 H33 O5	CPD-13087
(7Z,10Z,13Z,16Z,19Z)-docosa-7,10,13,16,19-pentenoate	196907	247756	225878	247734	1	200820	213464	334762	248413	1	80046.6	160553	106948	86378.7	118655	138112	123693	106700	111873	126607	14.69	329.253	C22 H33 O2	CPD-13792
dIMP	54192.7	69831.3	61103.5	67437.2	82948.1	17482.9	21588.2	12937.6	18951.6	25349.2	40245.6	64895.6	46429.1	30714.8	44495.5	1	1	1	1	1	1.31	330.046	C10 H11 N4 O7 P	DIMP
dihydro-10-thiopteroate	44086.3	65414.7	68305.6	66415.5	80601.4	60382.3	54543.1	59266.2	57041.6	53381.9	86689.6	68122.6	46736	60189	65353	59158.6	68086.8	44776.2	55115.5	58765.3	5.31	330.063	C14 H12 N5 O3 S	CPD0-1252
gibberellin A12	20237.3	27278.8	19830.3	19742.8	35978.2	1	1	1	1	1	1	1	1	1	1	1	1	1	1	1	1.3	330.187	C20 H26 O4	CPD1F-95
1,3-dioctanoylglycerol	688106	603791	563155	670076	888540	455118	319039	451733	202717	480988	377258	415314	622548	444902	347874	57711.7	170095	56636.5	141109	45507	11.874	330.237	C18 H34 O5	CPD0-1815
sphinganine (C20)	18615.6	1	17241.2	12499.7	12624.7	21780.8	17592.8	13215.6	32402.8	28939.8	18392	18005.2	28339.2	18174.5	20140.9	42768.8	36462.3	41256.6	32665.2	38528.2	18.24	330.33	C20 H44 N O2	CPD-13611
gibberellin A14-aldehyde	11647.3	1	1	1	1	1	1	1	1	1	1	1	1	1	1	29687.3	27242.2	12080.8	31036.4	21227.3	6.3	331.183	C20 H27 O4	CPD-6227
9,10,18-trihydroxystearate	113720	100376	88579.4	111801	153856	77978.7	49202.5	66932.1	1	78772.8	61466.4	63392.2	104183	68837.1	57743.2	14037.2	22508.7	19020.6	24720.2	11675	10.22	331.24	C18 H35 O5	91018-TRIHYDROXYSTEARATE
7-O-methylmyricetin	22957.3	45292.3	56581.2	50779.5	45811.2	110875	118576	111211	107553	124346	23753.6	22565.2	27979.8	16755.6	23596.7	1	1	1	1	1	2.51	332.049	C16 H12 O8	CPD-14933
sanguinarine	5.99491e+06	7.90106e+06	5358990	8514541	9569795	7747427	7.64763e+06	8581828	8591790	3.71523e+06	7.96237e+06	5.63497e+06	4.17431e+06	8217171	5.50683e+06	3.73677e+06	5.30964e+06	5047777	8.35241e+06	4766139	10.34	332.093	C20 H14 N O4	SANGUINARINE
(L-cysteinylglycin-S-yl)(1H-indol-3-yl)acetonitrile	5.99491e+06	7.90106e+06	5358990	8514541	9569795	8780837	8654261	8581828	8591790	3.71523e+06	7.96237e+06	5.63497e+06	4.17431e+06	8217171	5.50683e+06	3.73677e+06	5.30964e+06	5047777	8.35241e+06	4766139	10.34	332.093	C15 H16 N4 O3 S	CPD-12635
kauralexin A2	119817	111684	98001.1	99609.7	186014	30729.3	1	27854.1	18730.3	58661.1	30233.4	65673.1	33275	30704.1	44197.1	10815.6	11204.6	19215.1	17477.3	17411.1	14.9353	332.193	C20 H28 O4	CPD-13540
dihydrosanguinarine	1276318	1.25333e+06	1.17916e+06	1.26228e+06	1.17228e+06	1.05139e+06	1.07795e+06	912053	1.07853e+06	1.06057e+06	1.14503e+06	1.27844e+06	1.29207e+06	1.28076e+06	1.09475e+06	1.04315e+06	1.03642e+06	1.0323e+06	949868	998295	10.35	333.096	C20 H15 N O4	DIHYDROSANGUINARINE
5-amino-1-(5-phospho-D-ribosyl)imidazole-4-carboxamide	59050.8	73296.6	69517.7	34029.4	25447.4	33908.7	18017.2	36048.7	25114.3	27541	86876	17425.7	12539.6	11771.1	79834.5	85640.3	93927.5	83699.8	79528.6	82980.6	5.152	336.051	C9 H13 N4 O8 P	AICAR
2-O-acetyl-3-O-trans-coutarate	59050.8	73296.6	69517.7	34029.4	40899.1	33908.7	18017.2	36048.7	25114.3	27541	86876	17425.7	12539.6	11771.1	79834.5	85640.3	93927.5	83699.8	79528.6	82980.6	4.831	336.051	C15 H12 O9	CPD-16579
dicoumarol	1	1	1	17896.4	1	25728.7	24356.7	1	42889.1	1	35783.9	1	34140.1	41021.7	1	25502.5	45099.8	9394.27	23525.2	9115.2	7.75	336.056	C19 H12 O6	DICOUMAROL
S-(hydroxymethyl)glutathione	1	20802.5	28626.8	1	26763	48004.2	49785.4	51919.5	1	53155.8	54450.4	64561.7	1	65870.5	53931.4	79259.1	78020.2	73820.9	70467.1	71102.4	15.25	336.094	C11 H18 N3 O7 S	S-HYDROXYMETHYLGLUTATHIONE
S-sulfanylglutathione	1	11453.8	11476.8	11017.4	15962.4	1	1	1	1	1	1	18885.9	11417.8	16312	21869.4	1	1	1	1	1	1.31	338.041	C10 H16 N3 O6 S2	CPD-11281
4-methylumbelliferyl glucoside	1	1	1	1	1	61464.6	48843.8	76725.9	65617.9	41539.7	1	1	1	1	1	28131.6	17602.7	23311.7	20036.9	12917.9	7.62	338.096	C16 H18 O8	CPD-11641
glyceollin II	399816	273441	201744	284702	302214	314778	340316	471128	310672	457762	371425	362877	408179	225899	468100	451243	270912	515803	441753	678224	2.97	338.118	C20 H18 O5	CPD-4406
caffeoylserotonin	399816	273441	135202	284702	302214	153536	202191	471128	154366	457762	371425	362877	408179	241518	468100	451243	427146	515803	441753	678224	2.98	338.118	C19 H18 N2 O4	CPD-8934
columbamine	1	1	1	1	1	1	1	1	1	1	1	1	1	1	1	24455.7	1	12735.5	12311.8	18314.6	17.62	338.147	C20 H20 N O4	COLUMBAMINE
(+)-7-epi-12-hydroxyjasmonoyl-L-isoleucine	65209	1	60503.9	1	1	74180.6	1	19775.1	184533	24790.2	1	1	61844.1	1	53128.6	41221.8	1	11828.8	1	1	16.87	338.197	C18 H28 N O5	CPD-13420
(S)-canadine	595448	130498	232573	121796	115480	148634	160036	190787	174635	158773	1	1	1	1	1	1	1	1	1	1	4.98	339.149	C20 H21 N O4	S-TETRAHYDROBERBERINE
coniferaldehyde glucoside	39947.1	46102	52275.2	45148.4	45300.1	25172.8	29444.9	15632.2	22569.1	22522.6	10839.9	40681.8	28324.1	17397.9	23791.5	20689.8	20896.7	20711.1	20910.8	23567.5	5.2425	340.116	C16 H20 O8	CPD-81
(S)-usnate	1	1	1	1	1	1	1	1	1	1	1	1	19087	27532.6	21165.2	1	1	1	1	1	0.98	342.079	C18 H14 O7	CPD-7411
coniferin	245624	1	605106	1	247488	1	1	1	1	1	262699	270028	1	1	1	1	1	1	1	1	17.04	342.142	C16 H22 O8	CPD-1777
3',4',5'-O-trimethyltricetin	17567	18963	18900.1	12512.5	11870.3	16967.1	13083.5	18638	11288.9	11738.7	887879	448471	923267	35380.4	29415.2	27188.8	21623.3	19964	770882	21680.8	1.899	343.08	C18 H15 O7	CPD-12573
2-descarboxy-betanidin	131982	43415.7	115326	89129.5	65521	41089.6	31749.8	1	30616.4	95518.5	887879	448471	923267	1.06193e+06	981731	893860	871315	606985	770882	927597	3.08	343.086	C17 H15 N2 O6	CPD-8854
sinapoyltyramine	82478.1	101621	83361.6	86609.6	91225	99379.9	88637.6	54357.4	86668.7	92713.1	87669.7	99093.5	56714.8	119842	101539	89683.8	94411.9	52404.6	84166	97176.5	17.16	343.146	C19 H21 N O5	CPD-8942
1,2-dioctanoyl-1-amino-2,3-propanediol	54728	45808.8	39118.1	63300.6	50518.2	146061	83156.6	100001	113008	176422	11580.9	12110	35080.9	69725.9	33713.4	76960.6	45316.9	33209.1	52842.6	43498.5	16.32	343.269	C19 H37 N O4	CPD0-1808
robustaquinone H	1	1	1	1	1	1	1	1	1	1	110391	41899	111864	1	121268	110834	100153	65423.9	93189	110867	3.08	344.09	C18 H16 O7	CPD-9622
miraxanthin V	245093	48303.6	94600.3	47860.5	42781.5	71745.2	63559.6	77020.5	67906.1	61834.1	1	1	111864	122055	121268	110834	100153	1	1	110867	4.27375	344.104	C17 H16 N2 O6	CPD-8659
clotrimazol	1	164980	205439	191701	171468	231994	191297	193669	215269	238122	239685	205232	261596	275601	248028	156767	150252	129241	147107	138217	1.23	344.113	C22 H17 Cl N2	CPD-8926
dihydroconiferyl alcohol glucoside	1	29719.7	1	18071.5	20927.1	1	1	1	1	1	1	1	1	1	1	1	1	1	1	1	1.24	344.144	C16 H24 O8	CPD-82
gibberellin A24	39119.5	1	62201.3	1	15713	52328	1	17396.2	103451	23927.1	18042	1	35229	1	28515.2	22179	1	17426.7	1	1	16.49	344.159	C20 H24 O5	CPD1F-120
dihydrosorgoleone	2.40512e+06	2569362	2.17182e+06	1.99154e+06	2297732	1.99701e+06	2.54893e+06	2.32404e+06	1.88203e+06	1.72297e+06	2.42487e+06	1.86449e+06	2272211	2616753	2.63699e+06	2.25839e+06	1.61802e+06	1.71333e+06	2.20128e+06	1567757	17.02	344.237	C22 H32 O3	CPD-10258
sn-1,2-di(2-propylpentanoyl)glycerol	126378	119964	118346	133589	132857	378484	219430	298932	294772	456464	92215.1	65358.4	117539	127090	71835.5	65429	90872.1	48591.3	59541.7	60390.2	11.68	344.252	C19 H36 O5	CPD0-1759
dGMP	163139	150114	100678	109952	484586	202920	195230	253905	212670	134926	1	63390.7	1	1	23902.5	102983	58212.1	88560.4	72960.6	87437	2.88	345.044	C10 H12 N5 O7 P	DGMP
adenosine 5'-phosphoramidate	1	1	1	1	1	1	1	1	1	1	26835.5	1	55344.1	54244.4	24343	30956.4	18643	1	1	24024.8	3.08	345.063	C10 H14 N6 O6 P	CPD-487
syringetin	1	1	1	1	1	1	1	1	1	1	26835.5	1	55344.1	54244.4	24343	30956.4	18643	1	1	24024.8	3.08	345.063	C17 H13 O8	SYRINGETIN
gibberellin A<sub>14</sub>	25868.2	21849.9	20413.5	21612	39895.9	11062.3	12352.8	28065.6	11595.7	1	1	12293.4	1	1	1	1	1	1	1	1	6.762	346.182	C20 H26 O5	CPD-6228
camptothecin	147709	157014	165387	152090	160213	48095.3	67809.4	43424.9	60295.2	57490	145035	160166	113635	99920.3	129201	77038.4	81957.9	79535	79562.4	86919.2	1.25	348.109	C20 H16 N2 O4	CPD-11776
2,5-diamino-6-(5-phospho-D-ribosylamino)pyrimidin-4(3H)-one	1	1	1	1	1	1	1	1	1	1	1	1	1	1	1	16157.3	16781.3	11262.6	1	17974.8	1.24	351.048	C9 H14 N5 O8 P	DIAMINO-OH-PHOSPHORIBOSYLAMINO-PYR
prostaglandin-H	41520.5	48795	41136.2	47086.3	54211.3	29515	37955.6	33538.4	32670.9	35625.8	33997.9	42606.6	56870.8	35446.4	32435.4	46903.7	39246.8	41337	37561.1	40100.6	15.39	351.207	C20 H31 O5	PROSTAGLANDIN-H2
5-amino-6-(5-phospho-D-ribosylamino)uracil	44086.3	65414.7	68305.6	66415.5	80601.4	60382.3	54543.1	59266.2	57041.6	53381.9	86689.6	68122.6	46736	60189	65353	59158.6	68086.8	44776.2	55115.5	58765.3	5.31	352.045	C9 H13 N4 O9 P	CPD-602
trans-5-O-caffeoyl-D-quinate	96879.7	84758.2	120938	114602	94689.6	72035.9	64436.4	38938.9	61977.7	70356.6	154194	106111	150992	161082	152196	71682.1	1	53688.1	67809.9	66237.6	1.25	353.097	C16 H17 O9	CAFFEOYLQUINATE
2,3-dehydrokievitone	96879.7	84758.2	120938	114602	94689.6	72035.9	64436.4	38938.9	61977.7	70356.6	154194	106111	150992	161082	152196	71682.1	68453.2	53688.1	67809.9	66237.6	1.25	353.097	C20 H17 O6	CPD-6645
xanthohumol	24331.5	10313.3	1	1	1	1	1	11105.2	1	17103.6	18396.3	1	23273	42224.3	22813	11578.7	1	1	1	1	3.64	353.13	C21 H21 O5	CPD-7119
protopine	1	10313.3	1	1	1	1	1	11105.2	1	17103.6	18396.3	1	23273	42224.3	22813	11578.7	1	1	1	1	3.64	353.13	C20 H19 N O5	PROTOPINE
5-amino-6-(5-phospho-D-ribitylamino)uracil	115741	112895	85258.3	96018.4	122810	1	45420.6	53822.4	1	45838.2	26681.8	11221.9	17184.5	1	16238.5	20578.3	35148.1	1	26510.3	24258.3	5.93	354.054	C9 H15 N4 O9 P	CPD-1086
scopolin	18971.1	16746.6	23094.1	20256.8	13583.3	11867.1	1	1	1	1	24729.8	20702.7	31395.1	36960.8	29688.9	1	1	1	1	1	1.25	354.098	C16 H18 O9	SCOPOLIN
cyclo-dopa 5-O-glucoside	1	12469.7	11106.5	11811.8	21453.9	1	1	1	1	1	1	16872.5	1	1	1	1	1	1	1	1	1.28	356.1	C15 H18 N O9	CPD-8656
(+)-7-epi-jasmonoyl-L-phenylalanine	188043	172296	163150	159611	203468	93450.2	150531	206585	173104	88741.5	31431.5	126005	70705.2	69975.8	105738	47876.8	41661.8	41671.5	41763.5	41132.9	14.262	356.19	C21 H26 N O4	CPD-19817
2-oleoylglycerol	12433.3	11150	1	1	1	17592.3	18138.4	16775.7	10687	19889.8	10600.1	11117.6	1	1	1	1	1	1	1	1	18.53	356.288	C21 H40 O4	CPD0-1812
4-O-methyl-DIBOA-glucoside	31159.3	18105.9	43204.7	40342.8	28127.5	38449.9	68832.9	37283.1	72773.3	72336.5	70770.1	60489.3	16623.3	28953.5	17081.1	67557.3	96820	59004.8	62117.3	54055.7	3.5285	357.102	C15 H19 N O9	CPD-6627
robustaquinone G	32813.5	28406.3	29855.5	29551.7	31724.3	54441.4	33685.8	37491.9	41707.2	59043	41930.6	18903	29591.6	46724.8	33153	54736.9	50826.2	40853.9	44943.8	43006	7.76	358.071	C18 H14 O8	CPD-9621
1-stearoyl-sn-glycerol	6420561	6411856	6323569	5.85545e+06	5177463	7261572	7.07931e+06	5.89029e+06	6723354	7.80242e+06	7.16963e+06	7.0227e+06	6.55775e+06	6.15654e+06	5.77586e+06	7.53962e+06	7.68884e+06	5389795	5073667	4854608	19.49	358.305	C21 H42 O4	CPD-16717
guazatine	141791	58931	153527	87245.8	72035	205823	114414	108416	443439	118099	107474	49721.9	169552	29309.7	164885	134366	47546.4	126412	87240.9	102977	19.63	358.362	C18 H44 N7	GUAZATINE
2-amino-4,6-dinitrotoluene glucoside	310225	276204	312600	303261	286966	355612	324567	317129	348088	387771	382094	319950	418842	443630	402252	269421	241906	216023	237233	224154	1.23	359.09	C13 H17 N3 O9	CPD-10452
7-deoxyloganate	399650	314364	443316	376089	260558	180258	191839	137754	190227	225034	402090	388455	464584	538403	428941	254068	226964	248559	245449	219203	1.28	359.138	C16 H23 O9	CPD-9981
gibberellin A25	1	1	1	1	1	1	1	1	1	1	1	1	464584	538403	428941	254068	226964	248559	1	1	1.28	359.139	C20 H23 O6	CPD1F-84
3,3',5'-trimethylmyricetin	191715	164980	205439	191701	171468	231994	191297	193669	215269	238122	239685	205232	261596	275601	248028	156767	150252	129241	147107	138217	1.23	360.087	C18 H16 O8	CPD-14938
gibberellin A8-catabolite	1	41516.2	1	23541	26451.1	1	1	1	1	1	1	1	1	1	1	1	1	1	1	1	1.24	360.117	C19 H20 O7	CPD-229
(indol-3-yl)acetyl-L-tryptophan	17544.6	1	30428.3	1	1	1	1	1	1	1	1	11203.3	26753.3	38859	22418.7	1	1	1	1	1	1.27	360.143	C21 H18 N3 O3	CPD-11230
chelirubine	11387.8	17338.1	250789	16657.8	17212.3	127711	23296.8	111935	114823	11343.8	10839.9	235519	28324.1	17397.9	23791.5	16831.2	136086	16282.2	11537.8	16328.9	12.432	362.101	C21 H16 N O5	CPD-9893
cortisol	159654	40130.9	183615	86146.2	67267.6	215714	102216	102692	405567	104753	115736	29345.8	165238	11244.1	151253	151722	28971.5	112564	79970.3	65070.3	16.01	362.209	C21 H30 O5	CORTISOL
justicidin B	991798	851930	1.05908e+06	941438	786604	674999	656257	536584	711878	753827	1.15015e+06	1.00168e+06	1.15142e+06	1.27261e+06	1.1107e+06	649707	613942	649410	616279	605500	1.24	364.094	C21 H16 O6	CPD-13455
N-acetyl-farnesylcysteine	1	13277.9	10655.6	11511.9	27069.1	1	1	1	1	1	1	1	1	1	1	1	1	1	1	1	1.3	366.21	C20 H32 N O3 S	CPD-12592
7-hydroxy-2-oxindole-3-acetate glucoside	21864.1	22202.9	1	10792.3	33298	1	1	1	1	1	1	1	1	1	1	1	1	1	1	1	6.23	368.091	C16 H18 N O9	7-HYDROXY-2-OXINDOLE-3-ACETIC-ACID-GLUCO
17-O-acetylajmaline	176537	18668.6	134713	26527.4	20565.9	176001	29848.9	84176.5	273192	76890.7	30398.2	1	149250	1	112664	91807.4	13003.6	52850.3	18484.4	18765.5	16.34	368.216	C22 H28 N2 O3	CPD-8898
all-trans-geranyl-geranyl monophosphate	176537	18668.6	134713	26527.4	20565.9	176001	29848.9	84176.5	273192	76890.7	30398.2	1	149250	1	112664	91807.4	13003.6	52850.3	18484.4	18765.5	16.34	368.216	C20 H33 O4 P	CPD-12594
docosanedioate	1	231991	173303	202583	195253	205060	195170	196391	227490	200322	191047	176861	189424	184053	175917	175821	169913	175274	182595	170386	22.08	368.291	C22 H40 O4	CPD-13101
6-(methylsulfanyl)hexyl-desulfoglucosinolate	1	1	1	1	1	11755.9	1	12102.8	12001.9	12433	1	1	1	1	1	1	1	1	1	1	1.81	369.138	C14 H27 N O6 S2	CPDQT-417
vindolidine	1	26884.6	1	25461	35532.6	18496.5	33128.9	32841.1	25209.7	22949.4	1	11297.8	24725.4	1	1	1	10471.8	1	1	11618.3	14.69	369.218	C22 H29 N2 O3	CPD-19897
(-)-bursehernin	1	1	1	1	1	1	1	1	1	1	1	1	1	1	1	23167.2	16724	22638.1	11126.4	17474	18.36	370.152	C21 H22 O6	CPD-17599
(13S,14R)-13-O-acetyl-1-hydroxy-N-methylcanadine	1	1	1	1	1	18072.8	1	1	19512.9	25313.1	1	1	1	1	1	1	1	1	1	1	13.48	370.169	C21 H24 N O5	CPD-14829
1,4-bis-{[N-(1-imino-1-guanidino-methyl)]sulfanylmethyl}-3,6-dimethyl-benzene	1	1	1	1	1	18072.8	1	1	19512.9	25313.1	1	1	1	1	1	1	1	1	1	1	13.48	370.169	C14 H26 N8 S2	CPD-14445
(+)-sesamolinol	20843.7	20275.3	11651	17892.8	21786.7	19763.1	1	11122.4	36237.1	10843.9	19635.3	11780.2	11765.7	11628.3	19663.3	24494.9	17089.3	23638	19962.1	20791	8.18316	372.122	C20 H20 O7	CPD-8927
syringin	1	11704.1	15494.5	13536.4	11916.2	1	1	1	1	11486.4	16877.6	12757.6	23235.1	40222.1	18890.1	18236.8	11915.1	11020.1	11156.2	12567.1	2.52067	372.13	C17 H24 O9	CPD-63
demecolcine	30509	30063.5	23252.5	29431.1	41484.2	38402.9	24590.8	40727.2	46887.9	48035.6	1	1	1	1	1	1	1	1	1	1	11.66	372.185	C21 H26 N O5	CPD-9787
(S)-autumnaline	41520.5	48795	41136.2	47086.3	54211.3	29515	37955.6	33538.4	32670.9	35625.8	33997.9	42606.6	56870.8	35446.4	32435.4	46903.7	39246.8	41337	37561.1	40100.6	15.39	373.189	C21 H27 N O5	CPD-9790
(-)-thujaplicatin	19674.3	13999.3	19540.1	19446.7	20843	45975.2	33849.4	47203.7	41071.5	40974	58805.3	49203.8	50267.7	57149.4	56356	64421.3	66311.5	52753.9	67652.9	63197.9	5.71	374.128	C20 H22 O7	CPD-17592
digitoxigenin	53163	33655.4	57124.8	39857.7	34403.7	79626.5	47562.5	44452.6	125087	60794.7	39483.9	12199.2	81163.8	34760.1	70173.9	46631.2	17916.7	42744.4	18038.5	21528.3	16.92	374.239	C23 H34 O4	CPD-10537
3-hydroxypropyl-glucosinolate	115741	112895	85258.3	96018.4	122810	54140.7	45420.6	53822.4	54057.2	45838.2	26681.8	11221.9	17184.5	1	16238.5	20578.3	35148.1	1	26510.3	24258.3	5.93	376.036	C10 H18 N O10 S2	3-HYDROXYPROPYL-GLUCOSINOLATE
6-O-methyl-N-deacetylisoipecoside aglycon	47858.7	54142.4	45389.8	50775.2	44337.6	47160.6	35485.7	42908.1	38260.2	40681.8	42711.8	45524.3	47208.5	46563	42474.2	41217	34336.4	42342.7	31585.9	39262.9	17.02	376.185	C20 H26 N O6	CPD-14813
12-hydroxydihydrochelirubine	1	12496.1	12535.6	11557	17422.7	1	1	1	1	1	1	1	1	1	1	1	1	1	1	1	1.24	379.096	C21 H17 N O6	12-HYDROXYDIHYDROCHELIRUBINE
3,3-dimethyl-2-oxobutyric acid 5-(6-aminopurin-9-yl)-3,4-dihydroxytetrahydrofuran-2-ylmethyl ester	1	17659.9	17725.1	17343.9	25975.8	25394	24815.9	37683.6	33423.7	11587.2	1	1	1	1	1	1	1	1	1	1	3.66	379.156	C16 H21 N5 O6	CPD0-1141
glutathioselenol	25295.9	25784.8	38201.4	36974.7	37199.5	22318.4	20031	29949	20288.6	27215.1	1	1	1	1	1	37178.2	38070.9	20236.5	27252.2	35206.4	0.99	379.994	C10 H16 N3 O6 S Se	CPD-13909
sinefungin	103223	39315.8	1	7542.72	1	1	30112.2	54181.9	54120.2	24996.3	71249.7	1	1	35015.2	52175	65796.4	1	43958	39431.4	69392.2	22.1329	382.193	C15 H24 N7 O5	SINEFUNGIN
7-(methylsulfanyl)heptyl-desulfoglucosinolate	1	1	1	1	1	1	1	1	1	1	1	1	11443	29437.1	18474.2	10574.8	1	1	11450.2	1	4.1	383.141	C15 H29 N O6 S2	CPDQT-418
3-epoxy-16-methoxy-2,3-dihydrotabersonine	395278	380494	354432	374428	364078	321811	298467	300896	317557	309697	319356	345564	341856	341437	340724	267492	254637	277914	274330	264299	17.02	383.196	C22 H27 N2 O4	CPD-19893
betanidin quinone	21864.1	22202.9	1	10792.3	33298	1	1	1	1	1	1	1	1	1	1	1	1	1	1	1	6.23	384.065	C18 H12 N2 O8	CPD-8890
zymosterol	1	1	1	1	1	1	1	1	1	1	1	1	1	1	1	30077.5	27661.8	26591.8	24463.7	24079.5	16.54	384.344	C27 H44 O	ZYMOSTEROL
dUDP	46241.8	51766.9	60566.8	59894.4	70446.3	52905.3	46048.4	57500	47712.5	56373.2	29327	28849.3	30233.3	31200	35885.3	62003.5	68551.8	49902.5	58041.3	56243.3	1	384.987	C9 H11 N2 O11 P2	DUDP
(3R)-3-hydroxy-16-methoxy-2,3-dihydrotabersonine	1	1	12219.1	17747.6	19778.8	17662.8	23875.3	25207.6	19281.6	14088.8	19491	18482.3	20063.5	21005.2	26466.3	19648.2	12797.5	18923.6	19269	18953.6	12.46	385.206	C22 H29 N2 O4	16-METHOXY-23-DIHYDRO-3-HYDROXYTABERSON
4-pentenyl-glucosinolate	1	1	1	1	1	13074	1	11353	1	1	1	1	1	1	1	18074.8	16970.2	1	11170.5	12772.3	7.77	386.067	C12 H20 N O9 S2	CPDQT-422
HMDBOA-glucoside	1	1	1	1	1	18722.1	1	10664.9	45423.4	12119.1	1	73477	207297	339057	202630	72664.9	177269	48062.8	1	33173.4	6.08	387.113	C16 H21 N O10	CPD-6561
adenosine 5'-propyl phosphate	59541.6	45374	51010.1	42282.1	39087.7	19763.1	1	1	36237.1	16712.7	62560.8	45428.7	28997.4	69859	25611.6	18580.6	27521.1	23638	45328.1	45975.5	7.28667	388.108	C13 H19 N5 O7 P	CPD-9429
3,7,3',4',5'-pentamethylmyricetin	59541.6	45374	51010.1	42282.1	39087.7	1	1	1	1	16712.7	62560.8	45428.7	23235.1	40222.1	18890.1	54310.2	11915.1	40196.8	45328.1	45975.5	2.4325	388.108	C20 H20 O8	CPD-14945
epi-cholestanol	401759	436472	457135	425064	428602	496567	551818	494575	517700	547722	432788	419747	391383	380104	396154	420306	418920	462389	441698	402864	23.93	388.369	C27 H48 O	CPD-7193
2'-hydroxy 3,6,7,4'-tetramethylquercetagetin	19674.3	13999.3	19540.1	19446.7	20843	45975.2	33849.4	47203.7	41071.5	40974	58805.3	49203.8	50267.7	57149.4	56356	64421.3	66311.5	52753.9	67652.9	63197.9	5.71	390.102	C19 H18 O9	CPD-14861
deoxycholate	363219	339150	215126	211969	213979	222336	122413	162388	162522	113067	128370	1	104057	61536.5	65464	58378.6	28165.5	16895.2	1	1	11.65	391.291	C24 H39 O4	DEOXYCHOLATE
molybdopterin	71155.7	56757.5	45892.5	38883.4	46045.4	78267.9	67441.9	66870.6	73661.9	73404.3	44319.8	30246.8	30026.5	24356.2	25989.2	1	1	1	1	1	2.51	391.993	C10 H11 N5 O6 P S2	CPD-4
bixin	50864.1	35790	48346.7	45206.2	40521.5	255550	212945	160441	253607	316739	54470.3	41069.7	64119.1	66309.6	56939.3	67027	58128.4	46626.5	56191.2	55400	1.25	393.203	C25 H29 O4	CPD-7972
rot-2'-enonate	19480.4	1	26515.1	19525.9	12625.6	25889.5	24747.3	19898.3	1	32058.3	17965.4	11141.7	1	1	1	1	1	1	1	1	1.25	395.162	C23 H23 O6	CPD-9534
S-adenosyl-4-methylsulfanyl-2-oxobutanoate	12917.9	19930.9	20186.7	21166.7	12672.8	11631.1	1	1	1	1	32997.2	50021.1	52295.2	33242.1	38835.8	41957.2	44873.6	35295.1	26824.2	19882.7	1.5	397.116	C15 H19 N5 O6 S	S-ADENOSYL-4-METHYLTHIO-2-OXOBUTANOATE
8-(methylsulfanyl)octyl-desulfoglucosinolate	18304.9	1	1	1	12326.3	20483	18681.4	21631.1	18555.1	17958.6	1	1	1	1	1	1	1	1	1	1	5.51	397.156	C16 H31 N O6 S2	CPDQT-419
solanidine	278570	316179	308623	302639	297468	363573	420999	356286	382546	402874	318039	311638	280984	281033	288755	261016	270460	293805	267206	254903	23.8	398.351	C27 H44 N O	CPD-9217
campest-4-en-3-one	278570	316179	308623	302639	297468	363573	420999	356286	382546	402874	318039	311638	280984	281033	288755	261016	270460	293805	267206	254903	23.8	398.351	C28 H46 O	CPD-698
deacetoxyvindoline	477940	278731	323202	412752	294998	422968	171619	262023	659591	306959	275655	310596	412596	201661	332532	410586	203673	364153	225024	281911	14.24	399.229	C23 H31 N2 O4	DEACETOXYVINDOLINE
3-O-acetyl-4'-O-demethylpapaveroxine	1	1	1	1	1	1	1	1	1	30175.8	319974	104406	506601	693925	270681	123272	119139	23424	50303.4	88115.8	5.88	401.149	C21 H23 N O7	CPD-14831
campestanol	92694.5	39458.8	88823.6	56100.2	44801.4	142181	66288.8	68589.4	279983	70141.3	62631.2	24093.4	102845	12819.2	107031	78980.8	23644.1	78740.6	56506.6	58330.7	19.52	402.387	C28 H50 O	CPD-710
5'-(p-nitrophenyl)thioadenosine	71681.4	46916.2	47470.3	40311.1	32695.6	1	1	1	1	1	45683.2	44347.6	58344.9	46015	51950.1	36073.4	29268.5	29176.7	34171.9	33408.4	1.22	404.083	C16 H16 N6 O5 S	5-P-NITROPHENYLTHIOADENOSINE
heliocide H1	172035	149490	198862	198759	156316	219318	194852	143040	205112	252239	282593	220738	296994	327298	284280	155194	136588	112750	151274	128030	1.25	409.198	C25 H29 O5	CPD-9741
dalcochinin	1	1	1	1	1	20868	16646.9	12170.5	11881.4	25446.2	1	1	1	1	1	1	1	1	1	1	12.52	412.14	C23 H24 O7	CPD-9711
2,4-diamino-6-ethyl-5,3'-(2-cyclohexylphenoxy)prop-1'-yloxypyrimidine	739772	752904	577693	778493	782138	897758	938732	968851	855436	934962	1.05809e+06	1.09951e+06	1.12865e+06	1.0821e+06	1.04451e+06	910146	918117	905540	896030	904145	22.08	412.255	C23 H32 N4 O3	CPD0-1584
14-demethyllanosterol	917801	1	1.08179e+06	935783	1	1.29675e+06	859759	877488	2.86238e+06	821440	978854	760438	884547	1	908438	780530	1	883802	844949	954806	23.12	412.366	C29 H48 O	44-DIMETHYL-824-CHOLESTADIENOL
adlupulone	430833	402076	230836	227866	224528	238782	122413	162388	162522	113067	128370	107593	104057	61536.5	65464	58378.6	28165.5	16895.2	1	1	11.65	413.273	C26 H37 O4	CPD-19790
sitosterol	37664.2	33287.3	55247.2	46362.8	39436.7	81821.6	132791	121206	127590	122070	1	1	1	1	1	1	1	1	1	1	17.75	414.387	C29 H50 O	CPD-4143
isoliquiritigenin 4'-glucoside	1	1	1	1	1	1	1	1	1	1	38293.9	1	69517.7	100838	29131.2	1	1	1	1	1	5.87	418.126	C21 H22 O9	CPD-7391
6-deoxocathasterone	827038	705647	968061	1.02065e+06	796996	1.3946e+06	1.00683e+06	898993	2672899	943793	1.07651e+06	797909	997232	527791	1.12901e+06	921189	596212	1.07435e+06	984554	1.06477e+06	23.11	418.374	C28 H50 O2	CPD-712
4-(methylsulfanyl)butyl-glucosinolate	25822.1	32677.6	24753	26889.7	41410.7	24717.1	18382.3	25621.6	18449.4	17918.9	24342.4	1	10271.2	10974.5	1	1	1	1	1	1	5.9	420.044	C12 H22 N O9 S3	CPDQT-281
glucoiberin	1	1	1	1	1	18497.7	1	12545.4	1	1	28174.6	26682	29259.2	26148.8	28932	39608.7	40963	22707.7	33996.3	37788.9	5.71	422.037	C11 H20 N O10 S3	3-METHYLSULFINYLPROPYL-GLUCOSINOLATE
4-methylumbelliferone 6'-O-malonylglucoside	42618.9	91055.8	42403	63254.6	109577	1	10844.7	25780.5	1	1	1	40079.5	1	1	17029	1	1	16533.5	17150.4	1	3.08	423.095	C19 H19 O11	CPD-13688
heliocide B1	68890.9	51141.8	79448.5	72629	61692.6	114697	111862	91785.8	117795	136560	154873	118860	147826	167054	156806	53341.6	49335.2	38787.8	52228	48982.1	1.25	423.214	C26 H31 O5	CPD-9745
cycloeucalenone	36277.4	1	16841.1	1	1	85155.5	10165.5	1	283767	1	10192.9	1	101380	1	10853.6	1	1	10513.5	1	1	18.41	424.36	C30 H48 O	CPD-12868
3-methyl-1,2-didehydro-2,3-dihydrosqualene	169155	61783.9	169589	113009	84866.4	216639	113904	133186	478628	123566	109682	56032.6	152198	31857.7	154126	139825	53735.8	121997	88467	113460	20.79	424.411	C31 H52	CPD-14263
wortmanin	68430.6	63404.8	82823.9	18163.8	11839.9	34322.4	444134	556848	588663	872121	12517.7	156641	18852.5	30207	358884	345687	41304.9	256775	32250.8	33786.5	6.5445	428.141	C23 H24 O8	CPD-11924
(22R,23R)-22,23-dihydroxy-campest-4-en-3-one	20240.7	43916.9	65013.8	42872.7	38962.9	106190	156109	118338	161059	138782	17099.9	23851.2	18062.3	1	12832.2	24813.7	29623.2	45395	30551.2	21235.8	24.13	430.34	C28 H46 O3	CPD-12496
5-(methylsulfanyl)pentyl-glucosinolate	53200.7	31997.2	36292	37880.6	36512.3	47932.7	34587.2	38949	39683	41461.3	38984.6	29456.2	45791	48517.9	31288.5	48406.1	46428.6	37842.8	38030.4	45654.6	7.76	434.065	C13 H24 N O9 S3	CPDQT-286
N-acetyl-S-geranylgeranyl-L-cysteine	25147.1	13955.4	11838.9	1	1	1	1	1	1	1	1	1	1	1	1	1	1	1	1	1	1.02	434.278	C25 H40 N O3 S	CPD-12753
6-deoxoteasterone	523416	208824	614366	300095	192234	702211	268304	423144	1.22706e+06	364746	273779	121882	535361	1	488091	38036.9	39184.1	32497.8	1	1	18.2041	434.378	C28 H50 O3	CPD-715
2,4-diamino-6-ethyl-5,3'-(2-trifluoromethyl-4-sulphonamidophenoxy)prop-1'-yloxypyrimidine	18304.9	1	1	1	12326.3	20483	18681.4	21631.1	18555.1	17958.6	1	1	1	1	1	1	1	1	1	1	5.51	435.112	C16 H20 F3 N5 O4 S	CPD0-1594
nothofagin	681788	720599	775845	832204	836020	1.34744e+06	1.00856e+06	1.02615e+06	1.1439e+06	1.25447e+06	1.0252e+06	756658	1.03908e+06	1.07555e+06	853643	1.18704e+06	1.28684e+06	1.00634e+06	1079475	1.13251e+06	7.76	436.128	C21 H24 O10	CPD-20010
1-stearoyl-sn-glycerol 3-phosphate	11645.8	1	12843.8	11313.4	1	31829	34011.6	20556.9	30597.7	42248.4	37794.1	14936.3	32130.1	42393.2	27308.1	1	1	1	1	1	1.3	436.253	C21 H41 O7 P	CPD0-2113
demethylphylloquinol	56434.9	21870.3	56041.3	37205.4	20591.9	83138.7	31375.3	62006.6	160148	40829	24806.5	1	54458.4	1	57607.2	51739.7	10867.6	37430.2	30475.6	21428.6	18.41	438.353	C30 H46 O2	CPD-12830
10-deacetyl-2-debenzoylbaccatin III	1	1	1	1	1	1	1	1	10623.1	12461.1	1	10455	11842.2	14847.9	12053.6	1	1	1	1	1	1.25	440.192	C22 H32 O9	10-DEACETYL-2-DEBENZOYLBACCATIN-III
arabidiol	318312	72161.3	321351	136310	75289.8	415784	144392	250806	943580	1	139156	36510.3	328918	11739.8	302835	272680	39541.4	202938	123817	1	18.34	444.398	C30 H52 O2	CPD-10307
baicalin	42618.9	91055.8	42403	63254.6	109577	1	10844.7	1	1	1	1	40079.5	1	1	17029	1	1	16533.5	17150.4	1	3.08	445.077	C21 H17 O11	CPD-12725
3-dehydroteasterone	69095.5	20753.8	77014.8	33200.8	19303.2	69941.1	23483.6	58144.7	159987	40676.6	22308.3	1	60085.7	1	53083.3	54415.4	1	32236.5	28680.5	29405.3	18.47	446.336	C28 H46 O4	CPD-718
glucobrassicin	22747.2	29789.4	22420.2	24469.6	33387	26746.2	19352.7	26803.2	18716.7	22816.7	26508	12045.4	1	15961.4	11366	10939.1	1	1	1	1	5.91	447.053	C16 H19 N2 O9 S2	CPD-1863
3-C-glucosyl-2,4,4',6-tetrahydroxydibenzoylmethane	23305.9	31791.1	26992.7	43607.5	47109.1	44249.3	35611.4	39995.1	37111.5	36728	35860.8	29827.2	1	25529.9	24031.4	28713.8	24447.6	1	25468.8	26622.4	5.91	449.12	C21 H21 O11	CPD-15088
5'-phosphoribosyl-4-(N-succinocarboxamide)-5-aminoimidazole	47833.7	31997.2	36292	37880.6	36512.3	47932.7	34587.2	38949	39683	41461.3	38984.6	29456.2	45791	48517.9	31288.5	48406.1	46428.6	37842.8	38030.4	45654.6	7.76	450.039	C13 H15 N4 O12 P	P-RIBOSYL-4-SUCCCARB-AMINOIMIDAZOLE
5-(methylsulfinyl)pentyl-glucosinolate	1	1	1	1	1	50031.5	26860.3	1	28874.7	32361.2	1	1	50897.5	1	1	34683.3	1	1	1	21717.1	7.77	450.043	C13 H24 N O10 S3	CPDQT-284
1-(18-hydroxyoleoyl)-sn-glycrol 3-phosphate	11219.2	1	15585.4	14746.5	1	12284.1	1	1	10870.4	11994.9	22243.8	22724.7	29192.9	32179.6	28882.1	11984.6	1	10470.4	17506.9	11541.8	1.26	450.224	C21 H39 O8 P	CPD-17372
phylloquinone	1	1	1	1	1	1	1	1	1	1	1	1	1	1	1	43390.7	44492.5	32497.8	36175.7	31866	16.45	450.351	C31 H46 O2	2-METHYL-3-PHYTYL-14-NAPHTHOQUINONE
tetrahydrogeranylgeranyl diphosphate	336435	282009	382765	370930	299753	416024	392644	321650	397220	455186	485978	411286	518989	601713	519431	331032	306078	257573	317161	291066	1.26	451.209	C20 H37 O7 P2	CPD-7003
methotrexate	327653	214000	237786	300253	231263	327739	152884	223695	470184	250325	216030	237559	306597	189094	268104	312697	179514	272610	190848	229738	14.24	452.156	C20 H20 N8 O5	CPD-6041
phylloquinol	157583	35936.6	146442	58508	30030.6	312242	10280.1	134243	621335	132569	69458.4	1	232722	1	191758	159004	10708	141270	49098.1	41933.2	17.94	452.366	C31 H48 O2	CPD-12831
7'-O-demethylcephaeline	30795.5	40277.4	45594.1	38338.6	36501.3	30323.1	31568.5	33000.6	46875.4	39284.4	1	1	1	1	1	1	1	1	1	1	14.84	454.284	C27 H38 N2 O4	CPD-14818
glycyrrhetaldehyde	65829.3	28280.1	56825.2	44257.8	31710.4	1	1	1	1	1	1	1	80333.5	1	79477.7	65554.2	12118.8	58259.1	25695.4	1	19.56	454.347	C30 H46 O3	CPD-14485
afrormosin-7-O-glucoside	1	1	12197.7	11200.1	1	1	1	1	1	1	11975.2	10406.3	16898	23455.8	10987.4	1	1	1	1	1	1.29	460.147	C23 H24 O10	CPD-10077
(20S)-protopanaxadiol	1.92042e+06	799985	2.20574e+06	1.16106e+06	889052	2.24365e+06	956436	1.54163e+06	4.32064e+06	1.17688e+06	979907	542174	1.76986e+06	321732	1.70386e+06	1.60379e+06	650403	1.14197e+06	973529	1.00715e+06	19.56	460.384	C30 H52 O3	CPD-15449
mersalyl acid	21885.1	1	21135.8	1	1	31987.5	1	12643.8	69828.4	1	1	1	21472.4	1	19093.4	13283.6	1	1	1	1	18.77	461.047	C13 H15 Hg N O5	CPD0-1313
kaempferide 3-O-glucoside	53786.9	24211.4	62424.4	30377.5	43265.8	62367.1	30587.4	36543	123632	45097.2	45356	22803.5	66897.9	13343.3	79504.6	50300	44417.7	56526.8	32238.2	29791.6	18.62	462.118	C22 H22 O11	CPD-14961
1-(3,4-dihydroxyphenyl)-3-(3-C-glucosyl-2,4,6-trihydroxyphenyl)propane-1,3-dione	23305.9	31791.1	26992.7	43607.5	47109.1	44249.3	35611.4	39995.1	37111.5	36728	35860.8	29827.2	1	25529.9	24031.4	28713.8	24447.6	1	25468.8	26622.4	5.91	465.094	C21 H21 O12	6C-Glc-2-hydroxyeriodictyol
N10-formyl-2,4-diaminodideazafolate	1	1	1	1	1	18292.9	11706.7	28360.2	25690	63775.6	1	1	1	1	18429	1	1	1	1	1	4.93	467.149	C22 H21 N5 O7	CPD0-1574
cephaeline	47640.1	49331.8	50897.1	37871.7	48214.4	77718.1	93868.7	81267.1	86201.7	98675.8	133339	138915	109681	118869	105192	98337.2	92167.8	21740.6	25614.4	21049.8	18.26	468.303	C28 H40 N2 O4	CPD-14816
hederagenin	142191	60054.5	1	82612.6	69602.5	1	90852.4	112243	350780	111091	81984.4	31138.5	1	19073	1	125674	37706.5	104369	68325.5	66663.1	18.33	471.36	C30 H47 O4	CPD-9481
soyasapogenol A	315396	146494	343458	190717	148155	406975	188093	263413	1	224335	180425	90037.6	317869	57756.7	342262	48388.3	110486	207233	163781	165082	19.47	474.385	C30 H50 O4	CPD-13251
8-(methylsulfanyl)octyl-glucosinolate	27612	13431.1	27508.8	23737.9	25218.7	13958.1	11728.2	1	1	12425.2	43081	37973.3	52612.9	53922.3	44406.5	11060.7	1	1	1	1	3.13857	476.122	C16 H30 N O9 S3	CPDQT-300
protopanaxatriol	81071.5	50133	97019.7	71494.9	55390.4	153538	100713	90635.2	1	84648.3	94907.1	1	74634.8	1	95963.7	1	1	87146.5	76255.6	97133.8	23.97	476.394	C30 H52 O4	CPD-15447
16-sinapoyloxypalmitate	220542	196268	244053	222997	146892	349308	339114	372246	367891	402803	99276.5	79209.1	116946	139023	83951.1	58605	67692.7	47832.4	57363.2	56374.9	14.3	477.281	C27 H41 O7	CPD-14765
7-(methylsulfinyl)heptyl-glucosinolate	12108.7	36004.8	35749.3	54852.9	67680.8	73485.4	72229	78115.9	72865.6	65807.8	63857.1	47038.5	29350.5	39120.5	45707.2	58297.1	52134.5	28475.9	47484.7	55546.6	5.91	478.073	C15 H28 N O10 S3	CPDQT-295
(E)-1-(glutathion-S-yl)-N-hydroxy-2-(1H-indol-3-yl)ethan-1-imine	31834.8	25489.5	46613.6	24409	51469.7	111534	144087	119187	151607	184108	121744	50873.5	95078	121586	129474	292896	155449	165818	135264	229204	3.41	478.134	C20 H24 N5 O7 S	CPD-12387
UTP	729054	308426	748000	412097	355146	925861	434789	576055	1794447	527009	404671	213332	686169	140982	677897	607073	239310	470247	358319	358945	19.39	479.922	C9 H11 N2 O15 P3	UTP
glucomalcommin	74669.1	1	78101.7	26366.6	18399.8	67426.7	21619.1	48889.5	1	35044.1	17813.6	1	48677.1	1	51406.3	49856	1	25753.7	12139.5	17126.7	18.71	480.076	C17 H22 N O11 S2	3-BENZOYLOXYPROPYL-GLUCOSINOLATE
gypsogenate	19339.5	1	18033.5	1	5518.05	44372.2	1	17073.8	79106.9	18781.3	1	1	32109.7	1	27383.8	16297.8	23015.7	1	28949.5	15807	13.3162	484.327	C30 H44 O5	CPD-9474
myxothiazol	1	1	1	1	1	1	1	1	1	1	1	1	13817.9	15328.6	11224.4	1	1	1	1	1	1.25	487.2	C25 H33 N3 O3 S2	CPD0-1244
D-myo-inositol (1,4,5,6)-tetrakisphosphate	29203.5	1	39496.1	1	1	39330	1	20379.3	82557.6	12002.8	1	1	21616	1	27126.4	27041.8	1	1	1	1	18.32	491.867	C6 H8 O18 P4	INOSITOL-1456-TETRAKISPHOSPHATE
8-(methylsulfinyl)octyl-glucosinolate	21714.6	13431.1	15311.1	12537.8	19711	1	1	1	1	1	31105.8	27567	35715	30466.5	33419	1	1	1	1	1	1.29	492.098	C16 H30 N O10 S3	CPDQT-299
26-hydroxybrassinolide	80049.9	83307.5	91271.1	92407.6	74413.4	100638	103567	110390	109970	107200	32795.3	35446.5	37398.3	40510.9	29214.2	25602.9	27514.6	26919.2	25814.8	18527.7	15.11	496.331	C28 H48 O7	CPD-12501
strictosamide	115145	98401.6	103587	97631.1	99005.5	95616.7	90885.5	102623	131504	81788.2	110393	103646	95385.6	101614	107701	101026	97618.8	98503.3	96310.1	103770	24.89	498.198	C26 H30 N2 O8	CPD-11775
BPH-652	57638.9	18523.5	54346.7	33762.3	23702.2	82775.6	32271	43962.1	192344	43621.7	24790.1	1	68507.7	1	58350.4	49034.7	1	36210.4	20078	14692.3	18.19	499.913	C16 H16 K3 O7 P S	CPD-9926
3'-phosphoadenylyl-sulfate	1	1	1	1	1	1	1	1	1	1	1	1	153813	26698.3	153521	131236	1	1	1	1	19.33	502.939	C10 H11 N5 O13 P2 S	PAPS
protohypericin	27124.7	1	27871.3	1	1	29234.1	1	11151.8	75182.3	1	1	1	18825.4	1	18268.2	12403.7	1	1	1	1	18.62	504.086	C30 H16 O8	CPD-9561
maltotriose	15016.6	20165.8	13821.7	19470.8	19002	29887.3	26580.6	40893.1	29779	27447.2	12951	14475.8	15902.7	21515	21864.9	12811.5	12554.5	10847.1	12320.5	11699.3	1.23	504.163	C18 H32 O16	MALTOTRIOSE
ciceritol	251584	156016	205328	147441	113080	479697	414912	414266	433466	463599	194431	120585	194516	231877	157648	201443	229396	161942	238844	198050	12.52	518.197	C19 H34 O16	CPD-8049
gossypol	251584	156016	205328	147441	113080	479697	414912	414266	433466	463599	194431	120585	194516	231877	157648	201443	229396	161942	238844	198050	12.52	518.197	C30 H30 O8	CPD-9526
GTP	886729	325668	957033	424488	345416	969571	419341	667858	2.14975e+06	546272	373038	212311	797146	140456	755507	702722	244944	482638	369632	380044	18.13	518.948	C10 H12 N5 O14 P3	GTP
deacetylisoipecoside	19501.9	11329.2	17114.6	17370	25040.7	52417.2	55611.2	60360.6	49343.7	56442.3	22170.1	10608.9	13683.5	19418.5	25899	11659.6	18281.9	1	20998.9	16580.3	9.1121	524.205	C25 H34 N O11	DEACETYLISOIPECOSIDE
thio-molybdenum cofactor	42381.9	12550.6	40921.2	26063	18228.4	64656.9	28881.8	36210.2	137156	32677.8	21186.6	1	40558.2	1	50608	37523.8	1	31562.8	19330.1	12451.2	19.39	530.857	C10 H10 Mo N5 O7 P S3	CPD-8124
8-oxo-GTP	1.23233e+06	570978	1196183	751363	669308	1.69171e+06	881901	1.0166e+06	3245120	1.03167e+06	775709	402983	1.36061e+06	289504	1.32831e+06	1.12524e+06	426672	925693	626602	638742	19.24	534.939	C10 H12 N5 O15 P3	CPD-12366
uridine-5'-diphosphate bromoacetol	330766	157858	310728	207720	184783	463863	235694	275223	904726	280743	215524	94788.1	358532	57434.8	363811	283298	101076	237444	163581	156499	19.25	535.921	C12 H15 Br N2 O13 P2	CPD0-1314
hyperforin	19900000	15800000	16400000	16700000	16600000	23200000	23500000	22200000	29200000	23800000	30000000	22600000	20800000	17400000	21600000	22500000	22900000	28700000	25500000	23400000	25.11	536.384	C35 H52 O4	CPD-9635
prolycopene	117732	14092.2	119137	68706.1	63673.1	183212	97580.3	118015	349348	42242.9	72879.3	1	137664	1	120677	45575.3	11137.4	91657.4	61957	59204	19.21	536.443	C40 H56	CPD-7496
5-bromo-dCTP	48998.8	19761.9	44818.3	30502.6	26954.8	79898.2	36144.5	35610.4	152189	49600.3	34560.4	1	64509.5	1	60250.6	47389.7	1	41077.1	13293.1	20826.3	19.32	540.872	C9 H11 Br N3 O13 P3	CPD0-1343
dihydrozeatin-9-N-glucoside-O-glucoside	44003.8	34985.2	40925.9	40707.6	51747.5	74733.2	61135.2	77334.1	75880.6	75286.7	31180.9	30787.7	48987.8	42304.6	37792	66520.7	58395.7	42947.9	55165.6	56277.9	7.66	545.236	C22 H35 N5 O11	CPD-4621
adhyperforin	36437.7	26904.3	28065.3	30292.2	22024	49307	49606.6	44324.8	86013.8	50072.9	88310.4	46488.5	38223.9	28934.6	1	39845.8	46058.5	54149.8	73373.9	50762.4	25.45	550.398	C36 H54 O4	CPD-14533
echinenone	804964	1	775368	468863	417635	1.10215e+06	556568	647156	1	658578	479342	1	872402	1	846700	706317	1	583526	392150	391985	19.24	550.41	C40 H54 O	CPD-7850
(22R,23R)-28-homocastasterone 22-O-sulfate	1.10978e+06	1.20473e+06	1.15329e+06	1226601	1.24933e+06	1.06719e+06	1.08329e+06	1080547	1.00396e+06	1103429	1.21991e+06	1.19818e+06	1246299	1.28155e+06	1.22673e+06	1.13222e+06	1170927	1.15838e+06	1.17066e+06	1.18255e+06	17.24	557.302	C29 H49 O8 S	CPD-11828
desferrioxamine B	19520.2	1	18301.4	1	1	39198.3	1	11698.1	76349.3	18173.9	1	1	33307.8	1	26486.6	1	1	10936.1	1	1	18.12	561.358	C25 H49 N6 O8	CPD-3764
3-all trans-hexaprenyl-4,5-dihydroxybenzoate	16981.5	1	30426.3	1	1	69122.5	1	26352.3	152810	1	10709.7	1	45323.8	1	39052.6	34784.9	1	11273.2	1	1	18.07	561.389	C37 H53 O4	3-HEXAPRENYL-45-DIHYDROXYBENZOATE
4'-hydroxyechinenone	1	33939.1	106121	134426	74023.4	19728.7	123892	79171.3	140649	105108	1	1	1	1	1	1	1	1	17494	1	20.52	566.415	C40 H54 O2	CPD-17652
isozeaxanthin	496037	379870	481957	464453	462995	548519	476170	423365	1.24783e+06	389778	476944	469735	437719	366425	422737	495793	317977	496274	444857	575855	25.71	568.423	C40 H56 O2	CPD-7853
1,2-dipalmitoyl-sn-glycerol	77514.1	101179	117989	100195	87072.8	144132	161030	125901	136928	169953	117955	112275	104728	120032	112867	103254	94113.4	109982	109147	98352.4	20.84	568.503	C35 H68 O5	CPD66-34
3-all trans-hexaprenyl-4-hydroxy-5-methoxybenzoate	276389	173811	253636	219552	196094	356039	255848	282955	655982	262386	231868	151321	331006	138436	291525	265053	162513	259642	197418	189689	19.17	575.416	C38 H55 O4	3-HEXAPRENYL-4-HYDROXY-5-METHOXYBENZOATE
capsanthin	439451	178193	453621	234067	206299	548715	259361	356705	1173747	329199	238121	122524	451853	90222.5	439133	385396	141490	300086	206510	214590	19.18	584.418	C40 H56 O3	CAPSANTHIN
(3S,3'S)-astaxanthin	453950	421727	465082	466237	455342	520616	452619	429080	1	485342	526079	18672.7	499466	18529.6	528277	498480	450954	539048	459112	1	19.16	596.4	C40 H52 O4	CPD-7847
guanosine tetraphosphate	88187.4	19407.4	88616.9	34066.2	40204.3	130153	61874.4	69878.9	249286	72375.9	45013.1	1	111625	1	104156	80154.2	1	61711.5	25434.2	20680.9	19.11	597.917	C10 H12 N5 O17 P4	GUANOSINE_TETRAPHOSPHATE
4'-hydroxyadonixanthin	36565.2	11290.9	39937.9	27096.6	11678	75927.7	30837.8	32009.3	157717	38015.5	22976.2	643600	67742.8	619228	53477.8	49670.2	10584.4	30583.6	16181.6	12321.7	19.16	598.403	C40 H54 O4	CPD-20426
violaxanthin	1	11254.9	11625.6	17949	17640.2	11415.8	23472.7	17147.7	18221.9	24233.6	1	17704.2	11078.4	11062.4	1	17827.9	17401.8	18369.1	10889.7	11023.5	19.46	600.422	C40 H56 O4	CPD1F-133
6-methoxypodophyllotoxin 7-glucoside	31440.4	10716.6	35575.2	1	26178.1	87037.9	25961.6	39447.8	243899	52865.7	19376.6	1	40740.5	1	37103.1	33409.6	1	50902.9	1	1	21.51	606.199	C29 H34 O14	CPD-16747
quercetin 3-O-(4"-O-p-coumaroyl)-glucoside	1	1	1	1	1	1	1	1	1	1	10547.8	1	1	1	10928.3	19335.7	26401.3	1	18245.1	18120.3	5.71	610.115	C30 H26 O14	CPD-14992
rutin	19793.4	1	13612.6	1	29253.2	26950.5	1	1	91788.8	1	18576.5	1	35062.2	1	51186.6	12731.2	1	20174.4	1	1	21.49	610.154	C27 H30 O16	RUTIN
glutathione disulfide	19793.4	1	13612.6	1	29253.2	26950.5	1	1	91788.8	1	18576.5	1	1	1	1	12731.2	1	20174.4	1	1	21.49	610.154	C20 H30 N6 O12 S2	OXIDIZED-GLUTATHIONE
neohesperidin	333187	291631	299405	304692	309998	310793	304109	316556	383460	310665	354948	342635	347810	330120	324714	297276	306942	286572	305294	298421	25.82	610.172	C28 H34 O15	CPD-7074
3,5-di-C-glucosyl-2,4,4',6-tetrahydroxydibenzoylmethane	272429	251005	263051	273133	263731	254253	258270	277989	325434	270765	295057	286968	286474	294044	270118	253813	262071	251693	271782	269333	25.82	611.169	C27 H31 O16	CPD-20023
p-(bromoacetamido)phenyl uridyl pyrophosphate	2.47157e+06	916363	2769772	1.20284e+06	1.05091e+06	2.75435e+06	1.26976e+06	1.92031e+06	5876403	1.55925e+06	1.13194e+06	665515	2.2321e+06	422271	2.11838e+06	2.00268e+06	740242	1.37079e+06	1.06788e+06	1.09581e+06	19.11	612.947	C17 H18 Br N3 O13 P2	CPD0-1326
verdoheme	88260.8	85863.5	103592	120516	122251	228581	160099	155287	182084	214010	159640	103392	165069	160796	128576	196120	210658	162692	172757	183300	7.76	615.149	C33 H29 Fe N4 O5	CPD-19719
1,2-dioleoylglycerol	224817	195725	170204	227474	206049	18570.8	18865.4	211254	1	23637.3	38106	39912.8	20767.1	30101.8	22235.3	18204.2	19478.6	33437.2	27305.5	19427.6	26.2379	620.532	C39 H72 O5	CPD-15977
(20S)-ginsenoside Rh2	1.31507e+06	440508	1.36979e+06	549865	502612	1.36285e+06	602119	928933	3079346	772255	520571	302191	1150186	207426	1.05932e+06	979775	330698	652939	494812	513285	17.96	622.441	C36 H62 O8	CPD-12104
red chlorophyll catabolite	1	1	1	1	1	16145	46222.2	58282.4	50837.5	47623.8	1	1	1	1	1	37665.1	30684.9	28505.5	28090.8	36311.6	5.49	624.273	C35 H36 N4 O7	CPD-7063
castasterone-23-O-glucoside	17600.4	30094.1	1	1	62354.5	13108.3	13803.6	29265.6	25398.4	13360.6	1	1	1	1	1	1	1	1	1	1	14.68	626.41	C34 H58 O10	CPDQT-522
dimeric urushiol	1	1	1	1	1	1	42079.8	23902.1	1	13506.7	1	1	1	1	1	1	1	1	1	1	22.59	626.447	C42 H58 O4	CPD-12622
71-hydroxychlorophyllide <i>a</i>	1	1	1	1	1	132395	118873	211642	164965	102397	1	29406.8	11580.6	1	18255.5	60876.2	45437.8	35869.2	44179.9	36489.2	7.61	628.215	C35 H32 Mg N4 O6	CPD-7015
gypsogenin-28-beta-D-glucoside	102614	64373	81598.7	87445.4	117868	21801.7	12987.9	22945.3	34325.9	21733.5	17021.1	70069.8	21264.3	11727.8	23264.4	72591.6	38808.2	37483.3	26216.2	40494.6	15.4	632.396	C36 H56 O9	CPD-9472
quercetin 3-O-(6"-O-feruloyl)-glucoside	12487.6	1	12716.7	18128.3	18525.5	46687	27684.8	28098.2	30831.5	36014.7	24234.5	12344.5	30237.9	32117	20021.3	38805.1	41626.1	32759.7	29575.6	34262	7.75	640.133	C31 H28 O15	CPD-14979
dipalmitoyl phosphatidate	6.96681e+06	7.5942e+06	8.19429e+06	8037483	8298281	8712360	8935189	7.78132e+06	1	8.09812e+06	8699896	8429813	8628680	7764131	9342448	8259744	6390454	8634034	8.07222e+06	8850894	25.71	646.468	C35 H67 O8 P	CPD0-1422
phytate	10347.2	1	11129.8	17609.9	12145.1	11337.5	17470.6	22886.2	10676.2	17805.1	10292.5	11454.2	11355.3	11218	1	10971.2	1	1	11032.3	1	1.11	647.762	C6 H6 O24 P6	MI-HEXAKISPHOSPHATE
1-[18-hydroxyoeoyl]-2-[18-hydroxy-linoleoyl]-sn-glycerol	646099	196469	698802	249133	245685	656096	277084	437463	1.49401e+06	373321	246714	133382	544110	68732.1	519472	473296	154787	293824	216305	229883	17.81	650.524	C39 H70 O7	CPD-17375
fagopyritol A3	1	1	1	1	1	1	1	1	1	1	19592.8	19123	28841.7	21070.4	29505	30479	29661	17181.3	22485.8	22867.2	5.53	666.206	C24 H42 O21	CPD-8258
1-linoleoyl-2-palmitoleoyl-sn-glycerol 3-phosphate	46516.2	34761.7	24571.1	53310.8	11220.8	27050.5	22594.7	136541	110106	25764.1	49103.1	18634.2	1	28918.3	48730	54784.7	49249.7	52094.5	56924.7	47802.4	21.2653	668.457	C37 H65 O8 P	CPD-8369
1-18:1-2-16:0-phosphatidate	155773	57411.9	164264	71104.9	70424.5	216424	94970.3	122867	475304	105608	83973.5	39799.7	165706	26285.4	147945	139398	43477	99352.9	65991.2	63458	18.93	672.471	C37 H69 O8 P	CPD-8264
selenodiglutathione	189550	58165.4	204897	76100	79331.9	231517	94572	133288	516186	130411	84766.7	35351.6	190560	1	178876	153361	32777.5	98862.2	63808.7	71653.5	18.81	684.039	C20 H30 N6 O12 S2 Se	CPD-13908
BzATP	542631	152076	566673	188883	190097	543261	210774	355128	1.2933e+06	290840	177807	102084	447978	60249.7	427081	379760	124074	239067	172799	183636	17.74	711.025	C24 H20 N5 O15 P3	CPD0-1552
menaquinone-8	1	16339.6	12153.1	12066	15699.5	1	19928.9	16915.4	1	30876.7	18453	19192.7	19731.8	19810.5	14202.6	19003.8	18262.1	26017.5	18150.4	18248.8	20.66	716.557	C51 H72 O2	CPD-9728
2-nonaprenyl-6-hydroxyphenol	247431	84190.3	272143	143521	89354.9	381218	151161	240589	797996	192688	134867	49612.4	269485	32827.1	282255	233022	71896.2	175621	127592	126424	18.73	722.591	C51 H78 O2	CPDQT-16
lampranthin II	1	1	1	1	1	1	1	1	1	1	47208.1	16908.2	67733.3	94335.3	54991.8	17909.3	24801.6	1	11568.8	18249.7	6.58	725.191	C34 H33 N2 O16	CPD-15297
ubiquinone-8	80015.1	24198.4	78601.7	38371.1	29212.4	122682	48368.3	67368.9	268500	60480	53474.5	1	98664.5	1	82047.3	69617.1	12811.6	59525.8	37344.9	35468.8	18.74	726.543	C49 H74 O4	UBIQUINONE-8
ubiquinol-8	708260	339166	819502	519077	367707	1.15193e+06	507355	696978	2.46798e+06	589830	481274	230253	785886	150543	812471	702861	291323	591628	456313	481160	20.03	728.579	C49 H76 O4	CPD-9956
1-16:0-2-18:4-diacylglycerol-trimethylhomoserine	199537	62472.6	215685	74689.8	77127.3	210353	87210.4	129000	513567	107167	72785.7	35191.4	164613	20228.4	164037	142620	53107.1	86255.5	68970.8	68565.8	18.71	731.582	C44 H77 N O7	CPDIO2-8
1-16:0-2-18:1-diacylglycerol-trimethylhomoserine	1	11068.4	11921.5	11905.9	1	12604.7	18179.1	12007.6	19885.4	14920.7	1	1	1	1	1	42897.1	41364	34909.3	42297.7	38863.7	18.8369	737.597	C44 H83 N O7	CPDIO2-5
1-18:0-2-18:4-phosphatidylethanolamine	114746	95615.3	144000	140901	36166.5	539711	684603	542024	564757	583040	187919	140318	121895	195228	135231	110090	136858	184116	203250	153164	21.5	739.509	C41 H74 N O8 P	CPDIO2-4
1-18:3-2-16:4-monogalactosyldiacylglycerol	1	1	1	1	1	11076.4	17969.3	1	17847.4	23940.7	10524.9	1	1	1	1	12499.7	16832.6	1	1	1	18.14	744.5	C43 H68 O10	CPDIO2-9
1-18:0-2-18:1-phosphatidylethanolamine	591310	1	637616	234257	1	627058	258934	415927	1467607	336344	228965	1	501860	1	492054	19716.3	19670.5	24060.4	12711.2	20898.3	18.0881	745.576	C41 H80 N O8 P	CPD-8289
1-oleoyl-2-palmitoyl-phosphatidylglycerol	376627	113123	390414	156093	145187	437247	179770	271719	966022	232550	163615	64986.9	337941	42176.8	327038	290120	91122.1	194974	143450	145425	18.76	747.524	C40 H76 O10 P	CPD-2183
1-18:3-2-16:2-monogalactosyldiacylglycerol	281819	87909.8	276692	116635	128389	405457	165759	218959	1	212851	158876	1	319532	1	290790	237592	46575.1	179681	114366	109849	18.74	748.525	C43 H72 O10	CPD-8078
plastoquinone-9	494348	595371	677931	644723	591534	694529	742049	665233	709516	756903	614064	727878	641650	678880	648929	664840	667491	750898	688491	671040	22.14	748.622	C53 H80 O2	PLASTOQUINONE-9
3-nonaprenyl-4-hydroxybenzoate	1	191731	229454	195481	179374	256212	251524	255306	1	280831	198495	227907	1	219515	1	1	155252	158409	160284	157100	23.01	749.598	C52 H77 O3	NONAPRENYL-4-HYDROXYBENZOATE
3-nonaprenyl-4-hydroxybenzoate	47259.3	60709.9	70710.6	56736.1	1	81636.5	73323.2	1	92319.5	88995.6	57755.8	63880.5	59801.9	62729.6	1	47064.3	43136.6	41460	47368.6	1	23.02	750.601	C52 H78 O3	CPDQT-18
plastoquinol-9	868512	403763	1.03489e+06	636532	456977	1.41314e+06	602224	874455	3096228	731095	583766	279113	972132	175318	1.02217e+06	872626	352944	695210	556085	586413	19.92	750.623	C53 H82 O2	CPD-12829
1-18:3-2-16:0-monogalactosyldiacylglycerol	63598.7	26545.6	119325	118314	101554	165999	82705.6	51746.6	160865	196415	28260	176614	28474.8	37369.2	27380.7	42361.7	40002.3	52558.8	43088.4	38895.9	22.678	752.538	C43 H76 O10	CPD-8074
2-methoxy-6-all trans-nonaprenyl-1,4-benzoquinol	17968.6	1	19349.2	1.54835e+06	1.35036e+06	35011.5	1.58392e+06	13129.1	80872.5	1.59777e+06	1390274	1.64741e+06	1.47412e+06	1.57941e+06	19304.5	1.58657e+06	1.61278e+06	1723877	1.6316e+06	1628007	21.439	752.594	C52 H80 O3	CPD-9870
plastoquinol-9	17968.6	1	19349.2	1	1	35011.5	1	13129.1	80872.5	1	1	1	18969	1	19304.5	18832.7	1	1	1	1	19.92	752.628	C53 H84 O2	CPDQT-459
1-18:2-2-16:0-monogalactosyldiacylglycerol	668313	760784	867698	778867	685240	1.12225e+06	1.26506e+06	1.02888e+06	1.11796e+06	1398371	777931	894557	779890	858333	766499	576786	587364	691202	592972	575388	23.02	754.554	C43 H78 O10	CPD-8073
1-18:1-2-16:0-monogalactosyldiacylglycerol	43161.5	112416	1.59047e+06	1.63892e+06	777498	1	6331993	5.62217e+06	5.80351e+06	5.46671e+06	49122.8	2679682	1	2724404	2682292	32096	33817.3	43138.1	38551.8	1	23.33	756.568	C43 H80 O10	CPD-2187
1-palmitoyl-2-linoleoyl-phosphatidylcholine	1.30786e+06	1.55447e+06	2.07899e+06	2151772	927246	7271958	8930762	7856692	7842024	7.74606e+06	3343587	3.65953e+06	3585088	5064796	3749715	3.32614e+06	4.44236e+06	4.7832e+06	4927151	4776424	23.34	757.557	C42 H80 N O8 P	CPD-8158
1-palmitoyl-2-oleoyl-phosphatidylcholine	616925	581444	720914	779354	363949	2736278	2955401	2.50853e+06	3183767	2.92578e+06	992029	860432	1.00459e+06	1.33846e+06	948305	1.00249e+06	1343272	1.32985e+06	1.29664e+06	1.18825e+06	22.63	759.574	C42 H82 N O8 P	CPD-8157
3,4-dihydroxy-5-all-trans-nonaprenylbenzoate	157293	122974	207496	234821	74535	952532	1.05023e+06	866506	1.11482e+06	1.09148e+06	298334	242582	304597	449647	294700	320156	445325	420858	418314	400958	22.63	765.582	C52 H77 O4	CPD-9896
6-methoxy-3-methyl-2-all-trans-nonaprenyl-1,4-benzoquinol	47301.4	60387	70536.1	61705.2	53508.2	60886.8	62889.3	51664.1	63512	61517.4	55755.8	70227.9	57265.5	63858.3	1	1	58912.3	77362	65717.4	1	21.57	766.632	C53 H82 O3	CPD-9872
1-18:3-2-18:3-monogalactosyldiacylglycerol	1.14017e+06	1.23303e+06	1.33441e+06	1.37167e+06	1.07045e+06	2.97313e+06	2.83425e+06	2.5597e+06	3.0619e+06	3.46185e+06	1.43356e+06	1.15632e+06	1273550	1.59133e+06	1.10186e+06	2.15529e+06	2.1233e+06	2.12921e+06	2.08289e+06	1.96548e+06	21.52	774.523	C45 H74 O10	CPD-8168
1-18:2-2-18:3-monogalactosyldiacylglycerol	668313	760784	370453	355365	685240	699481	708256	581938	682071	894796	508035	451571	487099	571544	422101	324914	346412	691202	346673	318506	22.25	776.538	C45 H76 O10	CPD-8166
1-18:2-2-18:2-monogalactosyldiacylglycerol	540983	617320	710499	658018	532112	998176	1.05765e+06	857636	1.04745e+06	1.24092e+06	726314	712213	707083	824246	669667	387562	394814	405098	386705	364752	22.58	778.553	C45 H78 O10	CPD-8165
3-methoxy-4-hydroxy-5-all-trans-nonaprenylbenzoate	26218.5	28167.8	45810.6	39409.5	30284	64352	73265	1	59068.5	81899.8	31038.8	55426.5	35576.1	1	31253	1	1	1	57395	44324.5	23.06	779.621	C53 H79 O4	CPD-9898
3-demethylubiquinol-9	271928	139786	279659	219229	161953	572339	264257	307020	1.06887e+06	301546	257627	100730	391694	62959.1	393770	316396	117363	292975	194635	205229	19.82	782.626	C53 H82 O4	CPD-7158
1-linoleoyl-2-oleoyl-phosphatidylcholine	419915	141355	95906.8	57565.6	1	46460.5	74074.2	24660.5	218829	51972.9	17886.7	1	28605.9	43061.2	17045.4	29912.6	54968.4	53492.7	48851.8	45948	23.0167	783.562	C44 H82 N O8 P	CPD-8088
formyl-CoA	97374.7	26500.3	117598	40102.1	32499.7	114695	43467.6	70956.3	300536	60396.4	33234.8	11308.7	84325.4	1	87411.8	76638.8	16613.1	45454.2	30309.4	38468.9	18.61	791.08	C22 H32 N7 O17 P3 S	FORMYL-COA
ubiquinol-9	20570.7	1	30119.1	11872.5	1	47263.9	11344.2	23172.9	105103	18636.9	11064.4	1	30390.3	1	33370.8	28680.5	1	18655.3	16424.9	1	19.83	796.654	C54 H84 O4	CPD-9957
6-(all-trans-decaprenyl)-2-methoxy-phenol	1	1	11743.4	1	1	34045.8	1	17889.8	114797	11573.1	1	1	21260.9	1	25140.2	12307.8	1	1	1	1	19.72	804.67	C57 H88 O2	CPD-9865
vinblastine	41347.4	1	12626.6	42133	11416.7	84872	1	19011.8	258310	32161.6	1	12451.2	30620.3	1	15359.9	49818	1	31670.4	1	10875.6	14.24	812.427	C46 H60 N4 O9	CPD-7858
3-decaprenyl-4-hydroxybenzoate	1	15940.2	24027.9	22463.9	16070	23242.5	30930.5	11209.3	22465.7	42682.3	17127.9	36115.3	15790.3	23648.3	21402.8	22913.6	28269	40846.2	24099.8	34948	22.51	817.648	C57 H85 O3	CPD-9864
3,4-dihydroxy-5-all-trans-decaprenylbenzoate	63781.4	18127.2	77767.9	35991	22029.2	103861	35192.3	59441	263156	50627	31531.4	1	73729.5	1	77782.4	69544.8	17601.4	46348.1	32086.6	31433.4	18.56	833.628	C57 H85 O4	CPD-9895
precorrin-1	73945.4	33114.2	44858.9	34571	27711.7	578625	501460	565905	512923	465618	78451.9	82098.9	95528	109385	118839	140512	144935	114892	138735	125089	10.95	842.218	C41 H38 N4 O16	CPD-9038
3-methoxy-4-hydroxy-5-all-trans-decaprenylbenzoate	39543.4	41533.3	31319.4	75402.9	50720.7	83497.6	94490	61084	47462.4	114919	108163	134761	87337.8	108299	102908	96059.4	119399	188696	113856	124588	23.99	847.644	C58 H87 O4	CPD-9897
ubiquinone-10	34320.7	10868.6	42712.3	22767.5	1	67586.4	20183.5	35188.5	1	30660.3	19579	1	43342.4	1	46248.3	38817.7	1	28318.1	13721.4	19304.4	19.73	862.662	C59 H90 O4	UBIQUINONE-10
celosianin II	1	1	1	1	1	20792.4	18164.2	12275.1	20496.8	26360.8	1	1	1	1	1	1	1	1	1	1	12.53	900.201	C40 H40 N2 O22	CPD-8676
1-16:0-2-18:3-digalactosyldiacylglycerol	413190	491700	544417	537780	467595	785308	857413	709231	868522	914524	597393	537950	538123	618915	558980	574883	551074	619300	586559	553085	20.83	914.59	C49 H86 O15	CPD-8164
1-18:2-2-16:0-digalactosyldiacylglycerol	6907202	7.91729e+06	8.11077e+06	9075321	7.81878e+06	9986642	10000000	9830943	9984177	10200000	8742935	8754931	8758913	9607890	8731876	8878094	8917928	9280708	8933026	8771284	21.38	916.607	C49 H88 O15	CPD-8161
1-18:1-2-16:0-digalactosyldiacylglycerol	290478	365708	442668	413264	349872	671122	764021	567476	637615	803683	435553	503139	395799	474883	414152	420249	413782	518926	457278	441561	21.99	918.621	C49 H90 O15	CPD-8160
1-18:3-2-18:3-digalactosyldiacylglycerol	643068	789936	806557	850358	762582	1.39402e+06	1.37994e+06	1.22342e+06	1.53566e+06	1.65264e+06	741121	599135	640124	765634	621795	692939	668724	711710	675400	654847	19.89	936.574	C51 H84 O15	CPD-8081
1-18:2-2-18:3-digalactosyldiacylglycerol	6868340	385802	410184	9014585	361337	9912092	580083	9763415	9904361	691410	502562	8695103	8696467	527881	8667352	416561	413773	9214724	8868920	8708633	20.948	938.589	C51 H86 O15	CPD-8083
1-18:2-2-18:2-digalactosyldiacylglycerol	2.16035e+06	2749452	2.95437e+06	3.15796e+06	2.65187e+06	4493053	4.58675e+06	3.87018e+06	4012846	4835954	2.97299e+06	2.62335e+06	2.86966e+06	3.11258e+06	2.70643e+06	2.35491e+06	2.291e+06	2.5118e+06	2.30291e+06	2.19185e+06	20.96	940.606	C51 H88 O15	CPD-8082
1-a-linolenoyl-2-a-linolenoyl-phosphatidylcholine	1	271342	1	272186	240879	389499	19572.2	17929.4	26670	31636.2	270147	322935	1	302261	1	11535.6	11964.3	16617.6	15198	10872.4	22.1775	777.531	C44 H76 N O8 P	1-183-2-183-SN-GLYCEROL-PHOSPHOCHOLINE
10b-hydroxytaxa-4(20),11-dien-5a-yl acetate	30684.1	42323.3	26616.9	24018.9	17210.4	40570.2	34466.8	24737.1	26860.8	38422.9	35693.5	34690.4	32175.3	23967.1	19872.2	44328	47049.6	22670.3	1	17685.5	18.14	346.247	C22 H34 O3	10-BETA-HYDROXYTAXA-42011-DIEN-5-ALPH
12,13b-epoxy-16b-hydroxy-b-amyrin	80049.9	83307.5	91271.1	92407.6	74413.4	100638	103567	110390	1	107200	32795.3	35446.5	37398.3	40510.9	1	25602.9	27514.6	1	25814.8	18527.7	15.11	458.375	C30 H50 O3	CPD-16622
4a-formyl-4b-methyl-5a-cholesta-8,24-dien-3b-ol	26517.6	25708.6	28843.2	28591.6	20988.4	69851.6	76327.9	65872	96096.9	71451.2	21832.3	12520.4	18739.8	32052.8	18143.9	31495.4	19677.2	27544.6	25535.8	25388.3	20.93	426.347	C29 H46 O2	CPD-4576
4a-formyl-5a-cholesta-8,24-dien-3b-ol	177233	11158.5	206604	64476.3	1	229536	56180.8	123172	464640	107765	44954.3	1	166185	1	168537	121989	1	98033	28333	35866.1	18.69	412.334	C28 H44 O2	CPD-4580
3b-hydroxy-4b-methyl-5a-cholest-7-ene-4a-carboxylate	38015.5	1	43289.3	28428.1	1	68736.4	28143.4	33174.8	133834	38547.8	21422.5	1	49249.1	1	48536.3	42280.8	1	32414.2	18520.6	23877.6	19.56	443.357	C29 H47 O3	CPD-5846
cyanidin 3-O-(b-D-xylosyl-(1&rarr2)-b-D-galactoside)	23689.1	12709.7	20001.6	48365.6	32995	125270	19462.6	22027.7	58456.3	48897.1	33791.9	44008.8	39957.9	25059.4	31168.8	40917	65232.9	42091.8	41533.3	32743.4	8.15	580.148	C26 H28 O15	CPD-15012
4a-carboxy-4b,14a-dimethyl-9b,19-cyclo-5a-ergost-24(241)-en-3b-ol	34274.4	41588.7	41969.5	52707	44142.8	81265.8	68610.6	10703	207619	66125.9	64157.6	32253.2	36165.9	18841.7	22404.2	71389.8	30308.3	64377.8	51859.6	54255.5	20.22	469.378	C31 H49 O3	CPD-12867
3,4,3',4'-tetradehydro-b,b-carotene	119785	81421.6	130010	116983	87646	90102.6	120450	89274.4	1	82418.1	1	117166	1	86991.8	92128.4	1	60614.2	83030.8	108938	99041.9	25.56	532.399	C40 H52	CPD-7856
4a-hydroxymethyl-ergosta-7,24(241)-dien-3b-ol	103738	107190	129250	103447	84090.1	113625	109781	108296	133746	181174	207028	160437	212222	200065	155789	169591	178096	185009	171531	150487	23.49	428.361	C29 H48 O2	CPD-12907
4a-carboxy-ergosta-7,24(241)-dien-3b-ol	360661	82844.9	396300	173947	67653	484578	161998	268450	1.07686e+06	228004	1	35872.7	373016	1	328101	279765	47908.1	1	140884	154590	18.04	441.341	C29 H45 O3	CPD-12909
b-sitosterol 3-O-b	608834	641058	625378	671514	634111	658565	675255	598947	646988	693731	614518	643600	576585	619228	553288	660936	673847	674759	603492	605520	19.46	576.434	C35 H60 O6	CPD-11608
adenosine 5'[b,g-methylene]triphosphate	2863036	1.16841e+06	3261541	1.59807e+06	1.30277e+06	3276925	1.5525e+06	2315553	6.7731e+06	1.89591e+06	1.44067e+06	835803	2685341	538202	2.52688e+06	2.49677e+06	940804	1.76229e+06	1402235	1.39876e+06	19.25	532.964	C11 H14 N5 O14 P3	CPD0-1465
4a-carboxy,4b,14a-dimethyl-9b,19-cyclo-5a-cholest-24-en-3b-ol	2.66515e+06	1.09692e+06	894805	1.56133e+06	1.00279e+06	3.53157e+06	1.44189e+06	2.26898e+06	6974426	1.85768e+06	1.4114e+06	668733	2.78355e+06	353554	2.53497e+06	2.25854e+06	854621	1.85464e+06	1.3762e+06	1.45287e+06	18.53	455.357	C30 H47 O3	CPD-12919
3b-hydroxy-9bpimara-7,15-diene-19,6b-olide	5694889	4.77563e+06	5.02466e+06	5.11733e+06	6.4322e+06	3.31852e+06	2.92195e+06	3.44582e+06	3.88375e+06	3.21572e+06	3.39926e+06	4.58221e+06	3.43406e+06	2.95693e+06	3156294	4.14429e+06	3.47575e+06	3.75803e+06	3.2914e+06	3.45902e+06	15.39	316.199	C20 H28 O3	CPD-9905
