# Supplementary material for: A multi-omics approach to unravel the interaction between heat and drought stress in the Arabidopsis thaliana holobiont
Source: Front Plant Sci. 2024 Dec 19;15:1484251. doi: 10.3389/fpls.2024.1484251 (PMC11693709; doi:10.3389/fpls.2024.1484251)
Supplement: Supplementary file 3 [file Table3.xlsx]

## Sheet: Volcano
Compounds	D-H vs Control	H vs Control	D vs Control
phenylacetaldehyde	-8.88	-8.88	-8.88
S-adenosyl-4-methylsulfanyl-2-oxobutanoate	-2.22	-2.06	-8.88
scopolin	-8.88	-0.52	-8.88
7'-O-demethylcephaeline	-8.88	1.21	-8.88
catechol	-8.88		-8.88
carlactone			-8.88
prostaglandin E2			-8.88
hemanthamine			-8.88
5 α-carboxystrictosidine			-8.88
(-)-jasmonoyl-L-valine			-8.88
strictosamide			-5.23
cinchonine	-2.94	-2.68	-4.95
1-18:0-2-18:4-phosphatidylethanolamine			-3.82
(S)-2-amino-6-oxohexanoate		-2.97	-2.84
1-linoleoyl-2-α-linolenoyl-phosphatidylcholine	-2.85	-3.07	-2.77
taxa-4(20),11-dien-5-α-yl acetate	0.05	0.24	-2.61
herniarin			-2.56
4-methylumbelliferyl glucoside		-1.04	-2.36
3,4-dihydroxy-5-all-trans-nonaprenylbenzoate	-0.82	0.48	-2.24
cis-12-sulfojasmonate		0.48	-2.24
stemar-13-ene	-0.64	-8.88	-2.14
16-sinapoyloxypalmitate	-1.53	0.44	-2.13
(2R)-naringenin		-0.34	-1.88
L-α-amino-ε-keto-pimelate			-1.88
2-keto-4-hydroxybutyrolactone			-1.88
phytol			-1.84
anthranilate		-0.33	-1.76
2-amino-4,6-dinitrotoluene glucoside	-0.49		-1.76
(-)-phaseollin	1.07	0.32	-1.73
gossypol			-1.68
2-[(5'-methylsulfanyl)pentyl]malate		-0.67	-1.62
ribitol			-1.49
α-aminooxy-β-phenylpropanoate	0.57		-1.43
neohesperidin			-1.43
L-mimosine		-2.26	-1.42
phytosphingosine (C18)			-1.41
DL -α-difluoromethyllysine			-1.4
isoformononetin			-1.4
1-phenylpropane-1,2-dione		-1.57	-1.39
red chlorophyll catabolite		-1.57	-1.39
o-phenanthroline	-1.34		-1.39
dalcochinin			-1.39
(2,6-difluoro-4-hydroxyphenyl)pyruvate			-1.39
2-phenylethyl β-D-glucopyranoside			-1.39
DIMBOA			-1.39
β-D-cellobiose	0.31		-1.38
dAMP	0.31		-1.38
(-)-methyl jasmonate			-1.37
heliespirone B			-1.34
1-palmitoyl-2-oleoyl-phosphatidylcholine	-1.34	-1.01	-1.33
dihydrozeatin-9-N-glucoside-O-glucoside		0.56	-1.31
L-dehydro-ascorbate		-1.36	-1.3
diacetyl			-1.3
zealexin A1	-1.44		-1.29
dIMP	-2.98	-1.04	-1.26
thymidine	-2.98	-1.04	-1.26
DIMBOA-β-D-glucoside	3.21	3.33	-1.22
(Z)-2-phenyl-1-thioacetohydroximate		3.33	-1.22
pinosylvin monomethylether			-1.2
6-O-methyl-N-deacetylisoipecoside aglycon			-1.12
(-)-medicarpin	-0.98	-0.54	-1.1
3-[(5'-methylsulfanyl)pentyl]malate		-0.59	-1.08
(E)-9-(methylsulfanyl)nonanal oxime		-0.55	-1.08
indole-3-lactate			-1.08
oleate			-1.08
3,5-di-C-glucosyl-2,4,4',6-tetrahydroxydibenzoylmethane			-1.08
3-[(3'-methylsulfanyl)propyl]malate			-1.07
deacetylisoipecoside			-1.07
4-nitrophenyl phosphate		-0.47	-1.05
camptothecin		-0.92	-1.04
3-methoxy-4',5-dihydroxy-trans-stilbene	-1	-0.46	-1.04
gibberellin A14	1.71	-0.43	-1.03
all-trans-retinal		0.35	-1.03
trans-5-O-caffeoyl-D-quinate		-0.72	-1.02
L-leucine			-1.02
oxalosuccinate			-1.02
ciceritol			-1.02
pimelate			-1.01
N10-formyl-2,4-diaminodideazafolate			-0.98
8-(methylsulfanyl)octyl-glucosinolate	-1.49	-0.45	-0.92
N5-methyl-L-glutamine			-0.92
heliocide H1	-0.77		-0.86
trans-caffeate			-0.84
β-D-galactopyranose	-1.36	-0.36	-0.82
L-cycloserine	0.6		-0.8
β-L-fucose 1-phosphate			-0.75
5-hydroxy-coniferaldehyde			-0.74
2-trans-abscisate		-8.88	-0.73
α-D-xylopyranose	-1.32	-1.96	-0.71
(4S)-2,3-dehydro-leucocyanidin		-1.96	-0.71
4-methylumbelliferone			-0.71
harmol	-8.88	-8.88	-0.69
cis-indole-2,3-dihydrodiol		-8.88	-0.69
phenylmethanesulfonyl fluoride		-1.4	-0.69
1-hydroxycumene			-0.69
p-chlorophenylalanine	-1.66	-8.88	-0.66
(S)-ureidoglycine	-1.66		-0.66
dinitrophenylhydrazine	-0.1	-8.88	-0.55
1,2-dioctanoyl-1-amino-2,3-propanediol			-0.55
L-cysteinylglycine	-8.88	-8.88	-0.53
butein		-8.88	-0.53
16α, 17-epoxy gibberellin A9			-0.53
7-deoxyloganate		-8.88	-0.51
sulcatone		1.63	-0.48
(S)-stylopine			-0.48
4α-hydroxymethyl-5α-cholesta-7,24-dien-3β-ol			-0.48
3,6-dihydronicotine			-0.39
lupanine			-0.39
16-hydroxypalmitate			-0.37
molybdopterin	-0.37		-0.36
caffealdehyde	-8.88	-2.11	-0.35
all-trans-retinoate			-0.35
adipate		-8.88	-0.29
(S)-coreximine		-2.06	-0.21
4α-formyl-4β-methyl-5α-cholesta-8,24-dien-3β-ol			-0.21
1,4-naphthoquinone		1.09	-0.19
5,10-methylenetetrahydropteroate	-2.31	-0.91	-0.17
(E)-1-(L-cysteinylglycin-S-yl)-N-hydroxy-ω-(methylsulfanyl)nonan-1-imine	-0.44	-8.88	-0.16
13-apo-β-carotenone	-0.44	-8.88	-0.16
2-R-hydroperoxy-linolenate	-2.09	-1.18	-0.16
1-deoxy-L-glycero-tetrulose 4-phosphate		-1.18	-0.16
quinidinone		-1.18	-0.16
(13S)-HPODE	-2.09		-0.16
(22R,23R)-28-homocastasterone 22-O-sulfate			-0.16
demecolcine	-0.39	-1	-0.13
tetrahydrogeranylgeranyl diphosphate	-0.38		-0.11
sinapyl alcohol		-0.97	-0.1
threose	-2.24		-0.1
L-methionine-D,L-sulphoximine	-0.11	-1.15	-0.08
6-methoxymellein		-4.39	-0.07
bacimethrin			-0.01
(2R)-2,3-dihydroxy-3-methylbutanoate	0.13		0
(indol-3-yl)acetyl-L-methionine		-1.16	0.01
N-(4-aminobenzoyl)-L-glutamate	-8.88	-8.88	0.02
2-pentadecanone	-1.02		0.02
betalamate			0.02
(S)-2-oxo-4-hydroxy-4-carboxy-5-ureidoimidazoline			0.04
2-carboxy-1,4-naphthoquinone			0.05
p-coumaroyltyramine		1.11	0.06
(2S,5R)-2-(2-hydroxypropan-2-yl)-5,9-dimethyl-1-oxaspiro[5.5]undec-8-ene-7,10-dione			0.06
prostaglandin-H2			0.06
dihydrosanguinarine			0.07
icosatetraenoate			0.09
(9Z)-12,13,17-trihydroxyoctadeca-9-enoate	-8.88	-8.88	0.12
maltotriose			0.15
8-(methylsulfanyl)octyl-desulfoglucosinolate	0.58	1.03	0.22
3,3-dimethyl-2-oxobutyric acid 5-(6-aminopurin-9-yl)-3,4-dihydroxytetrahydrofuran-2-ylmethyl ester	0.34	-1.91	0.25
indole			0.29
4-guanidinobutyramide	-0.34	-3.3	0.4
celosianin II			0.4
(R)-coclaurine	-1.36	-1.2	0.43
N-hydroxypentahomomethionine		-8.88	0.44
artemisinin		-0.37	0.46
3-[(6'-methylsulfanyl)hexyl]malate			0.46
4α-hydroxymethyl-ergosta-7,24(241)-dien-3β-ol	1.2	1.58	0.49
L-selenomethionine	-1.05	-1.74	0.52
L-ornithine			0.56
N-amino DAP		-0.12	0.58
3,6-dihydronicotinate	1.09	1.54	0.65
dalcochinin-8'-O-β-glucoside			0.65
3-hydroxypropyl-glucosinolate	1.18	1.61	0.68
allopurinol		-0.22	0.71
3,6,7,4'-tetramethylquercetagetin 3'-O-β-D-glucoside			0.73
glucoiberin	0.15	-1.06	0.75
α-D-mannose 1-phosphate			0.83
(S)-6-O-methylnorlaudanosoline			0.84
O-acetyl-L-serine			0.87
L-threitol		0.04	0.93
dehydroascorbate (bicyclic form)		1.32	0.97
(22α)-hydroxy-cholestanol			0.97
TRIBOA-β-D-glucoside	0.89		0.98
entacapone		-8.88	0.99
2-hydroxyeriodictyol		-0.9	1.02
carboxin			1.09
3''-hydroxy-geranylhydroquinone			1.11
1-(18-hydroxyoleoyl)-sn-glycrol 3-phosphate	1.29		1.13
methylchavicol			1.13
10,16-dihydroxypalmitate			1.14
N, N-dihydroxytrihomomethionine			1.14
5-deoxy-D-glucuronate	1.02	1.54	1.17
pyrithiamine			1.17
2',3,4,4',6'-pentahydroxychalcone 4'-O-β-D-glucoside		1.5	1.2
3-hydroxy-3-phenylpropanoate			1.2
(S)-3-amino-2-methylpropanoate			1.2
2-descarboxy-betanidin	-0.45	0.07	1.21
9,10-epoxy-12-cis-octadecenoate	-0.45	0.07	1.21
4-methoxycinnamate			1.21
β-citraurin	-0.14	0.05	1.27
12,13β-epoxy-16β-hydroxy-β-amyrin	-0.41	0.03	1.28
2-[(3'-methylsulfanyl)propyl]malate			1.32
uridine			1.32
γ-methylphosphinothricin			1.34
2-succinylbenzoate			1.37
6-hydroxymellein			1.38
2,4-diamino-6-ethyl-5,3'-(2-trifluoromethyl-4-sulphonamidophenoxy)prop-1'-yloxypyrimidine	0.01	-8.88	1.43
(E)-1-(glutathion-S-yl)-N-hydroxy-ω-(methylsulfanyl)pentan-1-imine	0.01	-8.88	1.43
2,4-diamino-6-ethyl-5,3'-(2-cyclohexylphenoxy)prop-1'-yloxypyrimidine	0.01	-8.88	1.43
S-methyl-5'-thioadenosine	0.01	-8.88	1.43
α-L-fucopyranose			1.43
myricetin 3-O-β-D-glucoside			1.43
L-gulono-1,4-lactone	-2.91	-0.55	1.48
iridotrial			1.48
piperidine			1.48
abietatriene			1.48
4'-hydroxyechinenone	1.38	1.77	1.57
3-(4-hydroxyphenyl)pyruvate			1.57
2,3-diphospho-D-glycerate			1.57
cyanidin 3-O-β-D-caffeoylglucoside	0.23	-8.88	1.7
D-isocitrate		-8.88	1.7
1-α-linolenoyl-2-oleoyl-phosphatidylcholine		2.54	1.7
bixin			1.71
α-monofluoromethylarginine			1.71
(S)-canadine	0.82	1.52	1.75
1,5-diazabicyclononane		-8.88	1.78
(S)-autumnaline			1.94
N-dimethylethanolamine phosphate			1.99
71-hydroxychlorophyllide a			1.99
dUDP	0.54		2.03
(6R)-L-erythro-5,6,7,8-tetrahydrobiopterin			2.09
(2-oxindol-3-yl)acetyl-L-aspartate		1.31	2.13
sitosterol	0.89	1.76	2.19
3-deoxycapsidiol	0.5	1.12	2.25
1-18:3-2-18:3-digalactosyldiacylglycerol			2.28
2-formylaminobenzaldehyde	2.47	1.01	2.3
(2R,3S,4S)-leucopelargonidin		1.01	2.3
2,3-dehydrokievitone		-8.88	2.45
(E)-ω-(methylsulfanyl)pentyl-thiohydroximate			2.45
brocresine		0.79	2.53
3,3',5'-trimethylmyricetin	1.29		2.53
xylitol			2.53
D,L- γ-hydroxyphosphinothricin	1.27	0.37	2.74
castasterone-23-O-glucoside	2.66	3.29	2.79
6-methoxy-3-methyl-2-all-trans-nonaprenyl-1,4-benzoquinol			3.24
precorrin-1	8.88	8.88	8.88
(7Z,10Z,13Z,16Z,19Z)-docosa-7,10,13,16,19-pentenoate	8.88	8.88	8.88
7-O-methylmyricetin	8.88	8.88	8.88
(2E,6E)-farnesyl phosphate		8.88	8.88
3',4',5'-O-trimethyltricetin	8.88		8.88
lupinate	8.88		8.88
(8E)-4-hydroxy-sphing-8-enine			8.88
4'-O-methylnorbelladine			8.88
justicidin B			8.88
adenine			8.88
(Z,Z)-biliverdin-IX α			8.88
9,10-epoxy-18-hydroxystearate			8.88
buthionine sulfoximine			8.88
(E)-2-methylpropanal-oxime	-8.88	-8.88
dihydrolipoamide	-8.88	-8.88
urea-1-carboxylate	-8.88	-8.88
3-oxo-dodecanoate	-8.88	-8.88
1,4-dihydroxy-2-naphthoate	-1.66	-8.88
gypsogenin-28-beta-D-glucoside	-1.66	-8.88
3β-hydroxy-9β-pimara-7,15-diene-19,6β-olide	-1.13	-8.88
2,4,6-trinitrotoluene	-0.46	-8.88
lesquerolate	-0.21	-8.88
steviol	-0.1	-8.88
8-oxo-deoxyguanosine	0.01	-8.88
nornicotine	0.01	-8.88
2-hydroxynaringenin		-8.88
quercetin 3-O-(6"-O-feruloyl)-glucoside		-8.88
glyceollin II		-8.88
3-hydroxybenzaldehyde		-8.88
(R)-mandelonitrile		-8.88
1-piperideine-2-carboxylate		-8.88
pyridoxamine 5'-phosphate		-8.88
(E)-4-(methylsulfanyl)butanal oxime		-8.88
(2Z)-3-(3,4-dioxocyclohexa-1,5-dien-1-yl)prop-2-enoate		-8.88
5-phospho-β-D-ribosylamine		-8.88
adhyperforin		-8.88
guanine		-8.88
3-methylxanthine		-8.88
1-16:0-2-18:1-diacylglycerol-trimethylhomoserine		-8.88
salvigenin		-8.88
kinetin	0.14	-4.31
azaguanine	1.3	-3.32
(3E,7E)-4,8,12-trimethyltrideca-1,3,7,11-tetraene	-1.64	-2.98
N2-acetyl-L-Lysine	-0.69	-2.96
indoxyl		-2.88
5-dehydro-D-gluconate		-2.57
5-methylcytidine		-2.15
ethiin		-2.11
9,10,18-trihydroxystearate	-1.45	-1.77
3,5-dimethoxyphenol	-1.22	-1.77
biotin	-1.44	-1.75
phenylglyoxal		-1.66
kauralexin A2	-1.34	-1.57
meso-diaminopimelate		-1.25
18-hydroxyoleate	-2.09	-1.18
(S)-2,3,4,5-tetrahydrodipicolinate	-1.26	-1.15
anigorufone		-1.14
1,3-dioctanoylglycerol		-1.08
N-acetyl-L-glutamate	0.21	-1.06
umbelliferone		-1.01
cystamine	-2.24	-0.97
10',6-diapocarotene-10',6-dial		-0.97
(+)-7-epi-jasmonoyl-L-phenylalanine	-1.67	-0.95
3-β-D-galactosyl-sn-glycerol	-1.2	-0.92
N,N-dihydroxyhomomethionine	-1.2	-0.92
N-β-D-glucosyl-(indol-3-yl)acetyl-L-aspartate		-0.89
(2E)-4-hydroxy-5-methyl-2-propylidene-3(2H)-furanone	0.45	-0.55
7,8-dihydropterin	-0.38	-0.53
coniferaldehyde glucoside	-0.03	-0.53
4-amino-4-deoxychorismate	-0.7	-0.47
(3R,4R)-7,2,4,2'-tetrahydroxy-4',5'-methylenedioxyisoflav-3-ene		-0.46
trans-zeatin		-0.37
5-amino-4-imidazolecarboxyamide		-0.27
D-aspartate	2.48	-0.05
1,3,7-trihydroxyxanthone		-0.03
(R)-pantolactone	-8.88	0.02
L-phenylalanine	-0.14	0.05
(4-hydroxyphenyl)acetonitrile		0.05
O-aminobenzaldehyde		0.08
2-cis,6-trans-farnesol	-0.85	0.1
4-methylene-L-glutamate	1.04	0.14
N-acetyl-L-glutamate 5-semialdehyde		0.17
(1H-indol-3-yl)-N-methylmethanamine		0.32
S-trans-1-propenyl-L-cysteine		0.32
norcraugsodine		0.35
3-hydroxy-2-oxo-(indol-3-yl)acetate		0.48
sphinganine (C20)		0.59
4-nitrobenzaldehyde		0.63
thetin		0.76
3-deoxy-α-D-manno-2-octulosonate	1.29	0.79
licodione	-0.82	0.9
(2S,3R,6S)-3-fluoro-2,6-diaminopimelate	2.47	1.01
dimethylsulfoniopropanoate		1.02
mesifurane (enol form)		1.02
(+)-menthofuran	0.48	1.05
2-formylbenzoate		1.05
1-linoleoyl-2-oleoyl-phosphatidylcholine	0.76	1.11
HBOA		1.11
2-(2-methylpyridin-3-yl)ethanol		1.11
L-selenocystathionine		1.15
hexanoate		1.23
momilactone A	0.53	1.25
nothofagin		1.25
N-hydroxy-L-tyrosine	0.37	1.32
4-hydroxy-4-methyl-L-glutamate		1.32
3,4-dihydroxyphenylacetaldehyde		1.35
L-arogenate		1.46
(R)-lipoate	1.02	1.5
L-pipecolate	1.03	1.52
1-18:2-2-18:2-monogalactosyldiacylglycerol		1.54
solavetivone		1.54
robustaquinone G		1.59
S-methyl-5-thio-α-D-ribose 1-phosphate		1.63
adlupulone	1.28	1.7
L-threo-sphinganine (C18)		1.77
1-α-linolenoyl-2-α-linolenoyl-phosphatidylcholine		1.84
L-dithiothreitol	1.41	2.05
N-feruloyltyramine		2.47
2-hydroxy-4-(methylsulfanyl)butanoate		2.47
1-palmitoyl-2-α-linolenoyl-phosphatidylcholine		2.83
(+)-gallocatechin		2.87
L-kynurenine	8.88	8.88
glucobrassicin	8.88	8.88
isopentenyl diphosphate	8.88	8.88
D-gluconate	8.88	8.88
1,2-dioleoylglycerol	8.88	8.88
4-(methylsulfanyl)butyl-glucosinolate	8.88	8.88
(-)-thujaplicatin	8.88	8.88
L-leucyl-L-leucine	8.88	8.88
3-methoxy-4-hydroxy-5-all-trans-decaprenylbenzoate	8.88	8.88
(1S,6R)-2-succinyl-6-hydroxy-2,4-cyclohexadiene-1-carboxylate		8.88
β-tocopherol		8.88
4- fluoroglutamate		8.88
(2Z)-2-aminobut-2-enoate		8.88
5-methyluridine		8.88
N-methylethanolamine phosphate		8.88
dGMP	-8.88
3,5-dihydroxybiphenyl	-8.88
(R)-mevalonate	-8.88
γ-linolenate	-8.88
2-mercaptobenzothiazole	-2.91
ADT	-2.24
(E)-5-(methylsulfanyl)pentanal oxime	-1.34
carboxymethoxylamine	-1.26
9,10-epoxy-10,12Z,15Z-octadecatrienoate	-1.1
O(2),1,9-trimethylurate	-1
ladanein	-0.82
indole-3-carboxaldehyde	-0.68
bis-noryangonin	-0.54
(9Z,12Z)-octadecadien-6-ynoate	-0.52
cephaeline	-0.48
2-amino-4-carboxypyrimidine	-0.38
(E)-ω-(methylsulfanyl)octyl-thiohydroximate	-0.33
N-acetyl-β-D-glucosaminyl group	-0.33
cytidine	-0.21
2'-deoxyuridine	0.01
2-dehydropantoate	0.21
2-iminosuccinate	0.35
(R)-pantoate	0.57
N-acetylglutamyl-phosphate	0.57
3-fluorobenzaldehyde	0.61
azelate	0.83
(E)-glutaconate	0.84
benzoyl-β-D-glucopyranose	1.24
indole-3-carbinol	1.28
coronatine	1.29
psoralen	2.95
α-naphthaleneacetamide	3.53
(E)-1-(glutathion-S-yl)-N-hydroxy-2-(1H-indol-3-yl)ethan-1-imine	8.88
trigonelline	8.88
heliocide B1	8.88
(22R,23R)-22,23-dihydroxy-campest-4-en-3-one	8.88
