# Supplementary material for: A multi-omics approach to unravel the interaction between heat and drought stress in the Arabidopsis thaliana holobiont
Source: Front Plant Sci. 2024 Dec 19;15:1484251. doi: 10.3389/fpls.2024.1484251 (PMC11693709; doi:10.3389/fpls.2024.1484251)
Supplement: Supplementary file 4 [file Table4.xlsx]

## Sheet: Permanova
Root	Experimental Factor	Df	SumsOfSqs	MeanSqs	F.Model	R2	Pr(>F)	Signif
	D	1	0.42109	0.42109	21928	0.23204	0.001	***
	H	1	0.70196	0.70196	36554	0.3868	0.001	***
	H+D	1	0.40368	0.40368	21022	0.22244	0.001	***
	Residuals	15	0.28805	0.0192	0.15872
	Total	18	181478			1000
Soil	Experimental Factor	Df	SumsOfSqs	MeanSqs	F.Model	R2	Pr(>F)
	D	1	0.25054	0.250535	98437	0.29077	0.001	***
	H	1	0.16257	0.162569	63875	0.18868	0.001	***
	H+D	1	0.11765	0.117646	46224	0.13654	0.001	***
	Residuals	13	0.33087	0.025451	0.38401
	Total	16	0.86162			1000
	Signif. codes: 0 ‘***’ 0.001 ‘**’ 0.01 ‘*’ 0.05 ‘.’ 0.1 ‘ ’ 1
